# Supplementary material for: Does intraspecific competition promote variation? A test via synthesis
Source: Ecol Evol. 2016 Feb 12;6(6):1646–55. doi: 10.1002/ece3.1991 (PMC4801976; doi:10.1002/ece3.1991)
Supplement: Supplementary file 3 — Data S1. File containing the data collected as well as data summaries. [file ECE3-6-1646-s003.xlsx]

## Sheet: Description
Description: A file containing the raw data collected for the meta-analysis as well as data summaries. A data file titled “Jones & Post Data.xlsx” with sheets named to indicate which portion of the analysis they were used in. These include: 1) A sheet titled “Jones Post Studies Surveyed.csv” containing a list of more than 1500 studies surveyed. The reasons for excluding each study are listed in t…

## Sheet: Jones_Post_Studies_Surveyed.csv
Included/Excluded	Reason	Authors	Year	Title	Publication source	Volume	Starting page number	Ending page number	Digital identifier	Found through
Excluded	No differences in density reported	Aarnio, K; Bonsdorff, E; Norkko, A	1998	Role of Halicryptus spinulosus (Priapulida) in structuring meiofauna and settling macrofauna	MARINE ECOLOGY PROGRESS SERIES	163	145	153	10.3354/meps163145	Sih et al. 1985
Excluded	Insuficient diet data	Abdala-Roberts, Luis; Parra-Tabla, Victor; Salinas-Peba, Luis; Diaz-Castelazo, Cecilia; Delfin-Gonzalez, Hugo	2010	Spatial Variation in the Strength of a Trophic Cascade Involving Ruellia nudiflora (Acanthaceae), an Insect Seed Predator and Associated Parasitoid Fauna in Mexico	BIOTROPICA	42	180	187	10.1111/j.1744-7429.2009.00571.x	Paine 1980
Excluded	Not an experimental or observational study	Abrams, P	1997	Anomalous predictions of ratio-dependent models of predation	OIKOS	80	163	171	10.2307/3546527	Sih et al. 1985
Excluded	Not an experimental or observational study	ABRAMS, PA	1986	ADAPTIVE RESPONSES OF PREDATORS TO PREY AND PREY TO PREDATORS - THE FAILURE OF THE ARMS-RACE ANALOGY	EVOLUTION	40	1229	1247	10.2307/2408950	Sih et al. 1985
Excluded	Not an experimental or observational study	ABRAMS, PA	1987	ON CLASSIFYING INTERACTIONS BETWEEN POPULATIONS	OECOLOGIA	73	272	281	10.1007/BF00377518	Sih et al. 1985
Excluded	Not an experimental or observational study	ABRAMS, PA	1992	PREDATORS THAT BENEFIT PREY AND PREY THAT HARM PREDATORS - UNUSUAL EFFECTS OF INTERACTING FORAGING ADAPTATIONS	AMERICAN NATURALIST	140	573	600	10.1086/285429	Sih et al. 1985
Excluded	Not an experimental or observational study	ABRAMS, PA	1993	WHY PREDATION RATE SHOULD NOT BE PROPORTIONAL TO PREDATOR DENSITY	ECOLOGY	74	726	733	10.2307/1940800	Sih et al. 1985
Excluded	Not an experimental or observational study	ABRAMS, PA	1995	IMPLICATIONS OF DYNAMICALLY VARIABLE TRAITS FOR IDENTIFYING, CLASSIFYING, AND MEASURING DIRECT AND INDIRECT EFFECTS IN ECOLOGICAL COMMUNITIES	AMERICAN NATURALIST	146	112	134	10.1086/285789	Sih et al. 1985
Excluded	Not an experimental or observational study	Abrams, PA	1998	High competition with low similarity and low competition with high similarity: Exploitative and apparent competition in consumer-resource systems	AMERICAN NATURALIST	152	114	128	10.1086/286153	Sih et al. 1985
Excluded	Not an experimental or observational study	Abrams, PA	1999	Is predator-mediated coexistence possible in unstable systems?	ECOLOGY	80	608	621	10.1890/0012-9658(1999)080[0608:IPMCPI]2.0.CO;2	Paine 1980
Excluded	Not an experimental or observational study	Abrams, PA	2003	Effects of altered resource consumption rates by one consumer species on a competitor	ECOLOGY LETTERS	6	550	555	10.1046/j.1461-0248.2003.00463.x	Sih et al. 1985
Excluded	Not an experimental or observational study	Abrams, Peter A.	2010	Implications of flexible foraging for interspecific interactions: lessons from simple models	FUNCTIONAL ECOLOGY	24	7	17	10.1111/j.1365-2435.2009.01621.x	Sih et al. 1985
Excluded	Not an experimental or observational study	Abrams, Peter A.; Rueffler, Claus; Kim, Gary	2008	Determinants of the strength of disruptive and/or divergent selection arising from resource competition	EVOLUTION	62	1571	1586	10.1111/j.1558-5646.2008.00385.x	Sih et al. 1985
Excluded	Insuficient diet data	ABRAMSKY, Z; ALFIA, H; SCHACHAK, M; BRAND, S	1990	PREDATION BY RODENTS AND THE DISTRIBUTION AND ABUNDANCE OF THE SNAIL TROCHOIDEA-SEETZENII IN THE CENTRAL NEGEV DESERT OF ISRAEL	OIKOS	59	225	234	10.2307/3545538	Sih et al. 1985
Excluded	Empirical but no consumption documented	Abramsky, Z; Rosenzweig, ML; Subach, A	2001	The cost of interspecific competition in two gerbil species	JOURNAL OF ANIMAL ECOLOGY	70	561	567	10.1046/j.1365-2656.2001.00520.x	Sih et al. 1985
Excluded	Insuficient diet data	ABRAMSKY, Z; SHACHAK, M; SUBACH, A; BRAND, S; ALFIA, H	1992	PREDATOR - PREY RELATIONSHIPS - RODENT - SNAIL INTERACTIONS IN THE CENTRAL-NEGEV DESERT OF ISRAEL	OIKOS	65	128	133	10.2307/3544895	Sih et al. 1985
Excluded	Empirical but no consumption documented	Aerts, LAM	1998	Sponge/coral interactions in Caribbean reefs: Analysis of overgrowth patterns in relation to species identity and cover	MARINE ECOLOGY PROGRESS SERIES	175	241	249	10.3354/meps175241	Sih et al. 1985
Excluded	Not an experimental or observational study	Akatov, V. V.; Perevozov, A. G.	2011	Relationship between dominance and local species richness: An analysis of the underlying reasons with arboreal and avian communities of the West Caucasus as an example	ZHURNAL OBSHCHEI BIOLOGII	72	111	126		Paine 1980
Excluded	Insuficient diet data	Alcorlo, P; Baltanas, A; Montes, C	2001	Food-web structure in two shallow salt lakes in Los Monegros (NE Spain): energetic vs dynamic constraints	HYDROBIOLOGIA	466	307	316	10.1023/A:1014594408119	Paine 1980
Excluded	Not an experimental or observational study	Ale, Som B.; Whelan, Christopher J.	2008	Reappraisal of the role of big, fierce predators!	BIODIVERSITY AND CONSERVATION	17	685	690	10.1007/s10531-008-9324-5	Sih et al. 1985
Excluded	Insuficient diet data	Alexander, Mhairi E.; Dick, Jaimie T. A.; O'Connor, Nessa E.; Haddaway, Neal R.; Farnsworth, Keith D.	2012	Functional responses of the intertidal amphipod Echinogammarus marinus: effects of prey supply, model selection and habitat complexity	MARINE ECOLOGY PROGRESS SERIES	468	191	202	10.3354/meps09978	Sih et al. 1985
Excluded	Insuficient diet data	ALFORD, RA	1989	VARIATION IN PREDATOR PHENOLOGY AFFECTS PREDATOR PERFORMANCE AND PREY COMMUNITY COMPOSITION	ECOLOGY	70	206	219	10.2307/1938427	Sih et al. 1985
Excluded	No differences in density reported	Ali, AJ; Sarma, SSS; Murugan, G; Dumont, HJ	1996	Effect of zooplankton type and abundance on prey consumption by the fairy shrimp, Streptocephalus proboscideus (Anostraca: Crustacea)	HYDROBIOLOGIA	319	191	202		Sih et al. 1985
Excluded	Insuficient diet data	ALLAN, JD	1982	THE EFFECTS OF REDUCTION IN TROUT DENSITY ON THE INVERTEBRATE COMMUNITY OF A MOUNTAIN STREAM	ECOLOGY	63	1444	1455	10.2307/1938871	Paine 1980
Excluded	Not an experimental or observational study	Alonzo, SH	2002	State-dependent habitat selection games between predators and prey: the importance of behavioural interactions and expected lifetime reproductive success	EVOLUTIONARY ECOLOGY RESEARCH	4	759	778		Sih et al. 1985
Excluded	Not an experimental or observational study	Alonzo, SH; Switzer, PV; Mangel, M	2003	An ecosystem-based approach to management: using individual behaviour to predict the indirect effects of Antarctic krill fisheries on penguin foraging	JOURNAL OF APPLIED ECOLOGY	40	692	702	10.1046/j.1365-2664.2003.00830.x	Sih et al. 1985
Excluded	Insuficient diet data	Altfeld, Laura; Stiling, Peter	2009	Effects of aphid-tending Argentine ants, nitrogen enrichment and early-season herbivory on insects hosted by a coastal shrub	BIOLOGICAL INVASIONS	11	183	191	10.1007/s10530-008-9223-4	Sih et al. 1985
Excluded	Empirical but no consumption documented	Altieri, Andrew H.; Silliman, Brian R.; Bertness, Mark D.	2007	Hierarchical organization via a facilitation cascade in intertidal cordgrass bed communities	AMERICAN NATURALIST	169	195	206	10.1086/510603	Paine 1980
Excluded	Insuficient diet data	Alto, Barry W.; Malicoate, Jolene; Elliott, Scott M.; Taylor, Jacqueline	2012	Demographic Consequences of Predators on Prey: Trait and Density Mediated Effects on Mosquito Larvae in Containers	PLOS ONE	7			10.1371/journal.pone.0045785	Sih et al. 1985
Excluded	Insuficient diet data	Alto, BW; Griswold, MW; Lounibos, LP	2005	Habitat complexity and sex-dependent predation of mosquito larvae in containers	OECOLOGIA	146	300	310	10.1007/s00442-005-0198-x	Sih et al. 1985
Excluded	Insuficient diet data	Amarasekare, P	2000	Coexistence of competing parasitoids on a patchily distributed host: Local vs. spatial mechanisms	ECOLOGY	81	1286	1296	10.1890/0012-9658(2000)081[1286:COCPOA]2.0.CO;2	Sih et al. 1985
Excluded	Not an experimental or observational study	Amarasekare, P	2002	Interference competition and species coexistence	PROCEEDINGS OF THE ROYAL SOCIETY B-BIOLOGICAL SCIENCES	269	2541	2550	10.1098/rspb.2002.2181	Sih et al. 1985
Excluded	Insuficient diet data	Amarasekare, P	2003	Diversity-stability relationships in multitrophic systems: an empirical exploration	JOURNAL OF ANIMAL ECOLOGY	72	713	724	10.1046/j.1365-2656.2003.00744.x	Sih et al. 1985
Excluded	Not an experimental or observational study	Amarasekare, Priyanga	2007	Spatial dynamics of communities with intraguild predation: The role of dispersal strategies	AMERICAN NATURALIST	170	819	831	10.1086/522837	Sih et al. 1985
Excluded	Consumption reported, but insufficient information on resource depletion	Andersen, Niels G.; Beyer, Jan E.	2008	Predicting ingestion times of individual prey from information about stomach contents of predatory fishes in the field	FISHERIES RESEARCH	92	1	10	10.1016/j.fishres.2007.12.004	Paine 1980
Excluded	Insuficient diet data	Anderson, TW	2001	Predator responses, prey refuges, and density-dependent mortality of a marine fish	ECOLOGY	82	245	257	10.1890/0012-9658(2001)082[0245:PRPRAD]2.0.CO;2	Sih et al. 1985
Excluded	Consumption reported, but insufficient information on resource depletion	Anthony, Robert G.; Estes, James A.; Ricca, Mark A.; Miles, A. Keith; Forsman, Eric D.	2008	BALD EAGLES AND SEA OTTERS IN THE ALEUTIAN ARCHIPELAGO: INDIRECT EFFECTS OF TROPHIC CASCADES	ECOLOGY	89	2725	2735	10.1890/07-1818.1	Paine 1980
Excluded	Consumption reported, but insufficient information on resource depletion	ARCHAMBAULT, D; BOURGET, E	1983	IMPORTANCE OF THE ROUTINE OF CLEARING ON THE STRUCTURE AND SUCCESSION OF INTERTIDAL ROCKY COMMUNITIES IN A SUBARCTIC ENVIRONMENT	CANADIAN JOURNAL OF FISHERIES AND AQUATIC SCIENCES	40	1278	1292		Paine 1980
Excluded	Insuficient diet data	Arim, M; Jaksic, FM	2005	Productivity and food web structure: association between productivity and link richness among top predators	JOURNAL OF ANIMAL ECOLOGY	74	31	40	10.1111/j.1365-2656.2004.00894.x	Paine 1980
Excluded	Not an experimental or observational study	Arim, M; Marquet, PA	2004	Intraguild predation: a widespread interaction related to species biology	ECOLOGY LETTERS	7	557	564	10.1111/j.1461-0248.2004.00613.x	Sih et al. 1985
Excluded	No differences in density reported	ARNOTT, SE; VANNI, MJ	1993	ZOOPLANKTON ASSEMBLAGES IN FISHLESS BOG LAKES - INFLUENCE OF BIOTIC AND ABIOTIC FACTORS	ECOLOGY	74	2361	2380	10.2307/1939588	Sih et al. 1985
Excluded	Insuficient diet data	ARNOTT, SE; VANNI, MJ	1993	ZOOPLANKTON ASSEMBLAGES IN FISHLESS BOG LAKES - INFLUENCE OF BIOTIC AND ABIOTIC FACTORS	ECOLOGY	74	2361	2380	10.2307/1939588	Paine 1980
Excluded	No differences in density reported	ATLEGRIM, O	1992	MECHANISMS REGULATING BIRD PREDATION ON A HERBIVOROUS LARVA GUILD IN BOREAL CONIFEROUS FORESTS	ECOGRAPHY	15	19	24	10.1111/j.1600-0587.1992.tb00003.x	Sih et al. 1985
Excluded	Insuficient diet data	Atlegrim, O	2005	Indirect effects of ant predation (Hymenoptera : Formicidae) on bilberry Vaccinium myrtillus	EUROPEAN JOURNAL OF ENTOMOLOGY	102	175	180		Sih et al. 1985
Excluded	Insuficient diet data	Attayde, JL; Hansson, LA	2001	Press perturbation experiments and the indeterminacy of ecological interactions: effects of taxonomic resolution and experimental duration	OIKOS	92	235	244	10.1034/j.1600-0706.2001.920205.x	Paine 1980
Excluded	Consumption reported, but insufficient information on resource depletion	Attum, O.	2007	Can landscape use be among the factors that potentially make some ungulates species more difficult to conserve?	JOURNAL OF ARID ENVIRONMENTS	69	410	419	10.1016/j.jaridenv.2006.10.013	Sih et al. 1985
Excluded	Insuficient diet data	Ayala, Jill R.; Rader, Russell B.; Belk, Mark C.; Schaalje, G. Bruce	2007	Ground-truthing the impact of invasive species: spatio-temporal overlap between native least chub and introduced western mosquitofish	BIOLOGICAL INVASIONS	9	857	869	10.1007/s10530-006-9087-4	Sih et al. 1985
Excluded	Insuficient diet data	Baden, Susanne; Bostrom, Christoffer; Tobiasson, Stefan; Arponen, Heidi; Moksnes, Per-Olav	2010	Relative importance of trophic interactions and nutrient enrichment in seagrass ecosystems: A broad-scale field experiment in the Baltic-Skagerrak area	LIMNOLOGY AND OCEANOGRAPHY	55	1435	1448	10.4319/lo.2010.55.3.1435	Paine 1980
Excluded	Insuficient diet data	Bailey, RJE; Dick, JTA; Elwood, RW; MacNeil, C	2006	Predatory interactions between the invasive amphipod Gammarus tigrinus and the native opossum shrimp Mysis relicta	JOURNAL OF THE NORTH AMERICAN BENTHOLOGICAL SOCIETY	25	393	405	10.1899/0887-3593(2006)25[393:PIBTIA]2.0.CO;2	Sih et al. 1985
Excluded	Not an experimental or observational study	Bairagi, N.; Chattopadhyay, J.	2008	The evolution on eco-epidemiological systems theory and evidence	ISND 2007: PROCEEDINGS OF THE 2007 INTERNATIONAL SYMPOSIUM ON NONLINEAR DYNAMICS, PTS 1-4	96			10.1088/1742-6596/96/1/012205	Sih et al. 1985
Excluded	Not an experimental or observational study	Bairagi, N.; Jana, D.	2011	On the stability and Hopf bifurcation of a delay-induced predator-prey system with habitat complexity	APPLIED MATHEMATICAL MODELLING	35	3255	3267	10.1016/j.apm.2011.01.025	Sih et al. 1985
Excluded	Not an experimental or observational study	Bairagi, N.; Roy, P. K.; Chattopadhyay, J.	2007	Role of infection on the stability of a predator-prey system with several response functions - A comparative study	JOURNAL OF THEORETICAL BIOLOGY	248	10	25	10.1016/j.jtbi.2007.05.005	Sih et al. 1985
Excluded	Insuficient diet data	Banks, PB	1999	Predation by introduced foxes on native bush rats in Australia: do foxes take the doomed surplus?	JOURNAL OF APPLIED ECOLOGY	36	1063	1071	10.1046/j.1365-2664.1999.00463.x	Sih et al. 1985
Excluded	Consumption reported, but insufficient information on resource depletion	BARBAULT, R	1995	BIODIVERSITY DYNAMICS - FROM POPULATION AND COMMUNITY ECOLOGY APPROACHES TO A LANDSCAPE ECOLOGY POINT-OF-VIEW	LANDSCAPE AND URBAN PLANNING	31	89	98	10.1016/0169-2046(94)01038-A	Paine 1980
Excluded	Insuficient diet data	BARKAI, A; MCQUAID, C	1988	PREDATOR-PREY ROLE REVERSAL IN A MARINE BENTHIC ECOSYSTEM	SCIENCE	242	62	64	10.1126/science.242.4875.62	Paine 1980
Excluded	Insuficient diet data	Barnes, M	1999	The mortality of intertidal cirripedes	OCEANOGRAPHY AND MARINE BIOLOGY, VOL 37	37	153	244		Paine 1980
Excluded	Resources affected by multiple predators	Barrientos, Rafael; Virgos, Emilio	2006	Reduction of potential food interference in two sympatric carnivores by sequential use of shared resources	ACTA OECOLOGICA-INTERNATIONAL JOURNAL OF ECOLOGY	30	107	116	10.1016/j.actao.2006.02.006	Sih et al. 1985
Excluded	Consumption reported, but insufficient information on resource depletion	Barros, F	2005	Evaluating the importance of predation on subtidal benthic assemblages in sandy habitats around rocky reefs	ACTA OECOLOGICA-INTERNATIONAL JOURNAL OF ECOLOGY	27	211	223	10.1016/j.actao.2005.01.002	Sih et al. 1985
Excluded	Not an experimental or observational study	BARTELL, SM; BRENKERT, AL; CARPENTER, SR	1988	PARAMETER UNCERTAINTY AND THE BEHAVIOR OF A SIZE-DEPENDENT PLANKTON MODEL	ECOLOGICAL MODELLING	40	85	95	10.1016/0304-3800(88)90104-4	Paine 1980
Excluded	Insuficient diet data	Barton, Brandon T.; Roth, James D.	2008	Implications of intraguild predation for sea turtle nest protection	BIOLOGICAL CONSERVATION	141	2139	2145	10.1016/j.biocon.2008.06.013	Sih et al. 1985
Excluded	Empirical but no consumption documented	Bascompte, J; Jordano, P; Olesen, JM	2006	Asymmetric coevolutionary networks facilitate biodiversity maintenance	SCIENCE	312	431	433	10.1126/science.1123412	Paine 1980
Excluded	Not an experimental or observational study	Bascompte, J; Melian, CJ; Sala, E	2005	Interaction strength combinations and the overfishing of a marine food web	PROCEEDINGS OF THE NATIONAL ACADEMY OF SCIENCES OF THE UNITED STATES OF AMERICA	102	5443	5447	10.1073/pnas.0501562102	Paine 1980
Excluded	Not an experimental or observational study	Bascompte, Jordi; Jordano, Pedro	2006	The structure of plant-animal mutualistic networks	Ecological Networks: Linking Structure to Dynamics in Food Webs		143	159		Paine 1980
Excluded	Not an experimental or observational study	Baskett, Marissa L.; Salomon, Anne K.	2010	Recruitment facilitation can drive alternative states on temperate reefs	ECOLOGY	91	1763	1773	10.1890/09-0515.1	Paine 1980
Excluded	No differences in density reported	Batzer, DP	1998	Trophic interactions among detritus, benthic midges, and predatory fish in a freshwater marsh	ECOLOGY	79	1688	1698	10.1890/0012-9658(1998)079[1688:TIADBM]2.0.CO;2	Sih et al. 1985
Excluded	Insuficient diet data	BAUR, B; BAUR, A	1990	EXPERIMENTAL-EVIDENCE FOR INTRASPECIFIC AND INTERSPECIFIC COMPETITION IN 2 SPECIES OF ROCK-DWELLING LAND SNAILS	JOURNAL OF ANIMAL ECOLOGY	59	301	315	10.2307/5174	Sih et al. 1985
Excluded	Consumption reported, but insufficient information on resource depletion	Bavestrello, G; Cerrano, C; CattaneoVietti, R; Sara, M	1996	Relations between Eudendrium glomeratum (Cnidaria, Hydromedusae) and its associated vagile fauna	SCIENTIA MARINA	60	137	143		Paine 1980
Excluded	Consumption reported, but insufficient information on resource depletion	Bay, LK; Jones, GP; McCormick, MI	2001	Habitat selection and aggression as determinants of spatial segregation among damselfish on a coral reef	CORAL REEFS	20	289	298		Sih et al. 1985
Excluded	No differences in density reported	Beaudreau, Anne H.; Essington, Timothy E.	2007	Spatial, temporal, and ontogenetic patterns of predation on rockfishes by lingcod	TRANSACTIONS OF THE AMERICAN FISHERIES SOCIETY	136	1438	1452	10.1577/T06-236.1	Paine 1980
Excluded	No differences in density reported	BECHARA, JA; MOREAU, G; PLANAS, D	1992	TOP-DOWN EFFECTS OF BROOK TROUT (SALVELINUS-FONTINALIS) IN A BOREAL FOREST STREAM	CANADIAN JOURNAL OF FISHERIES AND AQUATIC SCIENCES	49	2093	2103		Sih et al. 1985
Excluded	No differences in density reported	BECHARA, JA; MOREAU, G; PLANAS, D	1992	TOP-DOWN EFFECTS OF BROOK TROUT (SALVELINUS-FONTINALIS) IN A BOREAL FOREST STREAM	CANADIAN JOURNAL OF FISHERIES AND AQUATIC SCIENCES	49	2093	2103		Paine 1980
Excluded	No differences in density reported	Bechara, Jose A.; Planas, Dolors; Paquet, Serge	2007	Indirect effects of brook trout (Salvelinus fontinalis) on the structure of epilithic algal communities in an oligotrophic boreal forest stream	FUNDAMENTAL AND APPLIED LIMNOLOGY	169	89	99	10.1127/1863-9135/2007/0169-0089	Paine 1980
Excluded	Insuficient diet data	Beckerman, AP; Uriarte, M; Schmitz, OJ	1997	Experimental evidence for a behavior-mediated trophic cascade in a terrestrial food chain	PROCEEDINGS OF THE NATIONAL ACADEMY OF SCIENCES OF THE UNITED STATES OF AMERICA	94	10735	10738	10.1073/pnas.94.20.10735	Paine 1980
Excluded	Consumption reported, but insufficient information on resource depletion	BEDFORD, BL; PRESTON, EM	1988	DEVELOPING THE SCIENTIFIC BASIS FOR ASSESSING CUMULATIVE EFFECTS OF WETLAND LOSS AND DEGRADATION ON LANDSCAPE FUNCTIONS - STATUS, PERSPECTIVES, AND PROSPECTS	ENVIRONMENTAL MANAGEMENT	12	751	771	10.1007/BF01867550	Paine 1980
Excluded	Resources affected by multiple predators	Beets, J	1997	Effects of a predatory fish on the recruitment and abundance of Caribbean coral reef fishes	MARINE ECOLOGY PROGRESS SERIES	148	11	21	10.3354/meps148011	Sih et al. 1985
Excluded	Insuficient diet data	Beisner, BE; Ives, AR; Carpenter, SR	2003	The effects of an exotic fish invasion on the prey communities of two lakes	JOURNAL OF ANIMAL ECOLOGY	72	331	342	10.1046/j.1365-2656.2003.00699.x	Paine 1980
Excluded	Not an experimental or observational study	BELL, SS; WALTERS, K; KERN, JC	1984	MEIOFAUNA FROM SEAGRASS HABITATS - A REVIEW AND PROSPECTUS FOR FUTURE-RESEARCH	ESTUARIES	7	331	338	10.2307/1351617	Paine 1980
Excluded	Insuficient diet data	BELL, SS; WOODIN, SA	1984	COMMUNITY UNITY - EXPERIMENTAL-EVIDENCE FOR MEIOFAUNA AND MACROFAUNA	JOURNAL OF MARINE RESEARCH	42	605	632		Paine 1980
Excluded	Insuficient diet data	Belovsky, Gary E.; Slade, J. B.	2010	Observations on non-additive predation: birds and grasshoppers	EVOLUTIONARY ECOLOGY RESEARCH	12	739	749		Sih et al. 1985
Excluded	Insuficient diet data	BELOVSKY, GE; SLADE, JB	1993	THE ROLE OF VERTEBRATE AND INVERTEBRATE PREDATORS IN A GRASSHOPPER COMMUNITY	OIKOS	68	193	201	10.2307/3544830	Sih et al. 1985
Excluded	Insuficient diet data	BELOVSKY, GE; SLADE, JB; STOCKHOFF, BA	1990	SUSCEPTIBILITY TO PREDATION FOR DIFFERENT GRASSHOPPERS - AN EXPERIMENTAL-STUDY	ECOLOGY	71	624	634	10.2307/1940316	Sih et al. 1985
Excluded	Consumption reported, but insufficient information on resource depletion	BELTRAN, JF	1991	TEMPORAL ABUNDANCE PATTERN OF THE WILD RABBIT IN DONANA, SW SPAIN	MAMMALIA	55	591	599	10.1515/mamm.1991.55.4.591	Sih et al. 1985
Excluded	Not an experimental or observational study	Benedetti-Cecchi, L	2000	Variance in ecological consumer-resource interactions	NATURE	407	370	374	10.1038/35030089	Paine 1980
Excluded	Not an experimental or observational study	Benedetti-Cecchi, L	2003	The importance of the variance around the mean effect size of ecological processes	ECOLOGY	84	2335	2346	10.1890/02-8011	Sih et al. 1985
Excluded	Consumption reported, but insufficient information on resource depletion	Benedetti-Cecchi, L; Airoldi, L; Abbiati, M; Cinelli, F	1998	Spatial variability in the distribution of sponges and cnidarians in a sublittoral marine cave with sulphur-water springs	JOURNAL OF THE MARINE BIOLOGICAL ASSOCIATION OF THE UNITED KINGDOM	78	43	58		Sih et al. 1985
Excluded	Insuficient diet data	Benedetti-Cecchi, L; Bulleri, F; Acunto, S; Cinelli, F	2001	Scales of variation in the effects of limpets on rocky shores in the northwest Mediterranean	MARINE ECOLOGY PROGRESS SERIES	209	131	141	10.3354/meps209131	Sih et al. 1985
Excluded	Insuficient diet data	Benedetti-Cecchi, L; Bulleri, F; Cinelli, F	1998	Density dependent foraging of sea urchins in shallow subtidal reefs on the west coast of Italy (western Mediterranean)	MARINE ECOLOGY-PROGRESS SERIES	163	203	211	10.3354/meps163203	Paine 1980
Excluded	Insuficient diet data	Benedetti-Cecchi, L; Vaselli, S; Maggi, E; Bertocci, I	2005	Interactive effects of spatial variance and mean intensity of grazing on algal cover in rock pools	ECOLOGY	86	2212	2222	10.1890/04-1223	Sih et al. 1985
Excluded	Consumption reported, but insufficient information on resource depletion	BenedettiCecchi, L; Airoldi, L; Abbiati, M; Cinelli, F	1997	Exploring the causes of spatial variation in an assemblage of benthic invertebrates from a submarine cave with sulphur springs	JOURNAL OF EXPERIMENTAL MARINE BIOLOGY AND ECOLOGY	208	153	168	10.1016/S0022-0981(96)02650-0	Sih et al. 1985
Excluded	Insuficient diet data	BenedettiCecchi, L; Cinelli, F	1997	Confounding in field experiments: Direct and indirect effects of artifacts due to the manipulation of limpets and macroalgae	JOURNAL OF EXPERIMENTAL MARINE BIOLOGY AND ECOLOGY	209	171	184	10.1016/S0022-0981(96)02686-X	Paine 1980
Excluded	Insuficient diet data	BenedettiCecchi, L; Nuti, S; Cinelli, F	1996	Analysis of spatial and temporal variability in interactions among algae, limpets and mussels in low-shore habitats on the west coast of Italy	MARINE ECOLOGY PROGRESS SERIES	144	87	96	10.3354/meps144087	Sih et al. 1985
Excluded	Insuficient diet data	Bengtsson, G; Hansson, LA; Montenegro, K	2004	Reduced grazing rates in Daphnia pulex caused by contaminants: Implications for trophic cascades	ENVIRONMENTAL TOXICOLOGY AND CHEMISTRY	23	2641	2648	10.1897/03-432	Paine 1980
Excluded	Insuficient diet data	Benke, AC; Wallace, JB	1997	Trophic basis of production among riverine caddisflies: Implications for food web analysis	ECOLOGY	78	1132	1145	10.1890/0012-9658(1997)078[1132:TBOPAR]2.0.CO;2	Paine 1980
Excluded	Empirical but no consumption documented	Benkman, Craig W.; Siepielski, Adam M.; Parchman, Thomas L.	2008	The local introduction of strongly interacting species and the loss of geographic variation in species and species interactions	MOLECULAR ECOLOGY	17	395	404	10.1111/j.1365-294X.2007.03368.x	Paine 1980
Excluded	Consumption reported, but insufficient information on resource depletion	BENNETT, BA; BRANCH, GM	1990	RELATIONSHIPS BETWEEN PRODUCTION AND CONSUMPTION OF PREY SPECIES BY RESIDENT FISH IN THE BOT, A COOL TEMPERATE SOUTH-AFRICAN ESTUARY	ESTUARINE COASTAL AND SHELF SCIENCE	31	139	155	10.1016/0272-7714(90)90043-Q	Paine 1980
Excluded	Consumption reported, but insufficient information on resource depletion	BENNETT, WA	1990	SCALE OF INVESTIGATION AND THE DETECTION OF COMPETITION - AN EXAMPLE FROM THE HOUSE SPARROW AND HOUSE FINCH INTRODUCTIONS IN NORTH-AMERICA	AMERICAN NATURALIST	135	725	747	10.1086/285071	Sih et al. 1985
Excluded	Resources affected by multiple predators	Benoit, Hugues P.; Swain, Douglas P.	2008	Impacts of environmental change and direct and indirect harvesting effects on the dynamics of a marine fish community	CANADIAN JOURNAL OF FISHERIES AND AQUATIC SCIENCES	65	2088	2104	10.1139/F08-112	Sih et al. 1985
Excluded	Not an experimental or observational study	Berg, M; de Ruiter, P; Didden, W; Janssen, M; Schouten, T; Verhoef, H	2001	Community food web, decomposition and nitrogen mineralisation in a stratified Scots pine forest soil	OIKOS	94	130	142	10.1034/j.1600-0706.2001.09121.x	Paine 1980
Excluded	No differences in density reported	Berger, JR; Wirth, R	2004	Predation-mediated mortality of early life stages: A field experiment with nymphs of an herbivorous stick insect (Metriophasma diocles)	BIOTROPICA	36	424	428	10.1111/j.1744-7429.2004.tb00337.x	Sih et al. 1985
Excluded	Insuficient diet data	Berger, Kim Murray; Gese, Eric M.; Berger, Joel	2008	Indirect effects and traditional trophic cascades: A test involving wolves, coyotes, and pronghorn	ECOLOGY	89	818	828	10.1890/07-0193.1	Paine 1980
Excluded	Not an experimental or observational study	Bergman, E; Hansson, LA; Andersson, G	1999	Biomanipulation in a theoretical and historical perspective	HYDROBIOLOGIA	404	53	58	10.1023/A:1003761605064	Paine 1980
Excluded	Insuficient diet data	Berlow, EL; Navarrete, SA	1997	Spatial and temporal variation in rocky intertidal community organization: Lessons from repeating field experiments	JOURNAL OF EXPERIMENTAL MARINE BIOLOGY AND ECOLOGY	214	195	229	10.1016/S0022-0981(97)00023-3	Sih et al. 1985
Excluded	Not an experimental or observational study	Berlow, EL; Navarrete, SA; Briggs, CJ; Power, ME; Menge, BA	1999	Quantifying variation in the strengths of species interactions	ECOLOGY	80	2206	2224	10.1890/0012-9658(1999)080[2206:QVITSO]2.0.CO;2	Paine 1980
Excluded	Not an experimental or observational study	BERRY, RJ	1985	THE PROCESSES OF PATTERN - GENETIC POSSIBILITIES AND CONSTRAINTS IN COEVOLUTION	OIKOS	44	222	228	10.2307/3544064	Paine 1980
Excluded	Not an experimental or observational study	BERRY, RJ	1987	SCIENTIFIC NATURAL-HISTORY - A KEY BASE TO ECOLOGY	BIOLOGICAL JOURNAL OF THE LINNEAN SOCIETY	32	17	29	10.1111/j.1095-8312.1987.tb00407.x	Paine 1980
Excluded	Not an experimental or observational study	BERRYMAN, AA	1993	FOOD-WEB CONNECTANCE AND FEEDBACK DOMINANCE, OR DOES EVERYTHING REALLY DEPEND ON EVERYTHING ELSE	OIKOS	68	183	185	10.2307/3545326	Paine 1980
Excluded	Not an experimental or observational study	Berryman, AA	2001	Functional web analysis: Detecting the structure of population dynamics from multi-species time series	BASIC AND APPLIED ECOLOGY	2	311	321	10.1078/1439-1791-00069	Paine 1980
Excluded	Insuficient diet data	Bertness, Mark D.; Crain, Caitlin M.; Silliman, Brian R.; Bazterrica, M. Cielo; Reyna, M. Victoria; Hildago, Fernando; Farina, J. Kongo	2006	The community structure of western atlantic Patagonian rocky shores	ECOLOGICAL MONOGRAPHS	76	439	460	10.1890/0012-9615(2006)076[0439:TCSOWA]2.0.CO;2	Paine 1980
Excluded	Not an experimental or observational study	BERTNESS, MD; CALLAWAY, R	1994	POSITIVE INTERACTIONS IN COMMUNITIES	TRENDS IN ECOLOGY & EVOLUTION	9	191	193	10.1016/0169-5347(94)90088-4	Paine 1980
Excluded	Insuficient diet data	Beschta, Robert L.; Ripple, William J.	2012	The role of large predators in maintaining riparian plant communities and river morphology	GEOMORPHOLOGY	157	88	98	10.1016/j.geomorph.2011.04.042	Paine 1980
Excluded	Insuficient diet data	Beukers, JS; Jones, GP	1998	Habitat complexity modifies the impact of piscivores on a coral reef fish population	OECOLOGIA	114	50	59	10.1007/s004420050419	Sih et al. 1985
Excluded	Consumption reported, but insufficient information on resource depletion	Binckley, CA; Resetarits, WJ	2003	Functional equivalence of non-lethal effects: generalized fish avoidance determines distribution of gray treefrog, Hyla chrysoscelis, larvae	OIKOS	102	623	629	10.1034/j.1600-0706.2003.12483.x	Sih et al. 1985
Excluded	Insuficient diet data	BLACK, RW; HAIRSTON, NG	1988	PREDATOR DRIVEN CHANGES IN COMMUNITY STRUCTURE	OECOLOGIA	77	468	479	10.1007/BF00377262	Sih et al. 1985
Excluded	Focal species not fish	Blamey, L. K.; Branch, G. M.; Reaugh-Flower, K. E.	2010	Temporal changes in kelp forest benthic communities following an invasion by the rock lobster Jasus lalandii	AFRICAN JOURNAL OF MARINE SCIENCE	32	481	490	10.2989/1814232X.2010.538138	Paine 1980
Excluded	Focal species not fish	Blamey, Laura K.; Branch, George M.	2012	Regime shift of a kelp-forest benthic community induced by an 'invasion' of the rock lobster jasus lalandii	JOURNAL OF EXPERIMENTAL MARINE BIOLOGY AND ECOLOGY	420	33	47	10.1016/j.jembe.2012.03.022	Paine 1980
Excluded	Empirical but no consumption documented	Blanc, Lori A.; Walters, Jeffrey R.	2007	Cavity-nesting community webs as predictive tools: where do we go from here?	JOURNAL OF ORNITHOLOGY	148	S417	S423	10.1007/s10336-007-0232-3	Paine 1980
Excluded	Empirical but no consumption documented	Blanc, Lori A.; Walters, Jeffrey R.	2008	Cavity excavation and enlargement as mechanisms for indirect interactions in an avian community	ECOLOGY	89	506	514	10.1890/07-0219.1	Paine 1980
Excluded	Consumption reported, but insufficient information on resource depletion	Blanchet, Simon; Bernatchez, Louis; Dodson, Julian J.	2007	Behavioural and growth responses of a territorial fish (Atlantic salmon, Salmo salar, L.) to multiple predatory cues	ETHOLOGY	113	1061	1072	10.1111/j.1439-0310.2007.01410.x	Sih et al. 1985
Excluded	Consumption reported, but insufficient information on resource depletion	Blaustein, L	1997	Non-consumptive effects of larval Salamandra on crustacean prey: Can eggs detect predators?	OECOLOGIA	110	212	217	10.1007/s004420050152	Sih et al. 1985
Excluded	No differences in density reported	Blaustein, L	1998	Influence of the predatory backswimmer, Notonecta maculata, on invertebrate community structure	ECOLOGICAL ENTOMOLOGY	23	246	252		Sih et al. 1985
Excluded	Insuficient diet data	Blaustein, L; Kotler, BP; Ward, D	1995	Direct and indirect effects of a predatory backswimmer (Notonecta maculata) on community structure of desert temporary pools	ECOLOGICAL ENTOMOLOGY	20	311	318	10.1111/j.1365-2311.1995.tb00462.x	Paine 1980
Excluded	Insuficient diet data	BLAUSTEIN, L; MARGALIT, J	1991	INDIRECT EFFECTS OF THE FAIRY SHRIMP, BRANCHIPUS-SCHAEFFERI AND 2 OSTRACOD SPECIES ON BACILLUS-THURINGIENSIS VAR ISRAELENSIS-INDUCED MORTALITY IN MOSQUITO LARVAE	HYDROBIOLOGIA	212	67	76	10.1007/BF00025988	Paine 1980
Excluded	Insuficient diet data	BLAUSTEIN, L; MARGALIT, J	1994	MOSQUITO LARVAE (CULISETA-LONGIAREOLATA) PREY UPON AND COMPETE WITH TOAD TADPOLES (BUFO-VIRIDIS)	JOURNAL OF ANIMAL ECOLOGY	63	841	850	10.2307/5261	Sih et al. 1985
Excluded	Insuficient diet data	Blaustein, L; Margalit, J	1996	Priority effects in temporary pools: Nature and outcome of mosquito larva toad tadpole interactions depend on order of entrance	JOURNAL OF ANIMAL ECOLOGY	65	77	84	10.2307/5701	Sih et al. 1985
Excluded	No differences in density reported	Blue, Jarrod D.; Souza, Lara; Classen, Aimee T.; Schweitzer, Jennifer A.; Sanders, Nathan J.	2011	The variable effects of soil nitrogen availability and insect herbivory on aboveground and belowground plant biomass in an old-field ecosystem	OECOLOGIA	167	771	780	10.1007/s00442-011-2028-7	Sih et al. 1985
Excluded	Insuficient diet data	Blumenshine, SC; Hambright, KD	2003	Top-down control in pelagic systems: a role for invertebrate predation	HYDROBIOLOGIA	491	347	356	10.1023/A:1024422121048	Paine 1980
Excluded	Not an experimental or observational study	Blumstein, DT; Bouskila, A	1996	Assessment and decision making in animals: A mechanistic model underlying behavioural flexibility can prevent ambiguity	OIKOS	77	569	576	10.2307/3545948	Sih et al. 1985
Excluded	Insuficient diet data	BOCK, CE; BOCK, JH; GRANT, MC	1992	EFFECTS OF BIRD PREDATION ON GRASSHOPPER DENSITIES IN AN ARIZONA GRASSLAND	ECOLOGY	73	1706	1717	10.2307/1940022	Sih et al. 1985
Excluded	Not an experimental or observational study	BODINI, A; GIAVELLI, G; ROSSI, O	1994	THE QUALITATIVE-ANALYSIS OF COMMUNITY FOOD WEBS - IMPLICATIONS FOR WILDLIFE MANAGEMENT AND CONSERVATION	JOURNAL OF ENVIRONMENTAL MANAGEMENT	41	49	65	10.1006/jema.1994.1033	Paine 1980
Excluded	Insuficient diet data	Boehm, Stefan M.; Wells, Konstans; Kalko, Elisabeth K. V.	2011	Top-Down Control of Herbivory by Birds and Bats in the Canopy of Temperate Broad-Leaved Oaks (Quercus robur)	PLOS ONE	6			10.1371/journal.pone.0017857	Paine 1980
Excluded	Consumption reported, but insufficient information on resource depletion	Bohn, T; Amundsen, PA; Popova, O; Reshetnikov, YS; Staldvik, FJ	2002	Predator avoidance by coregonids: Can habitat choice be explained by size-related prey vulnerability?	ADVANCES IN LIMNOLOGY 57: BIOLOGY AND MANAGEMENT OF COREGONID FISHES - 1999	57	183	197		Sih et al. 1985
Excluded	Insuficient diet data	Boles, LC; Lipcius, RN	1997	Potential for population regulation of the zebra mussel by finfish and the blue crab in North American estuaries	JOURNAL OF SHELLFISH RESEARCH	16	179	186		Paine 1980
Excluded	Consumption reported, but insufficient information on resource depletion	Bommarco, R	1999	Feeding, reproduction and community impact of a predatory carabid in two agricultural habitats	OIKOS	87	89	96	10.2307/3546999	Sih et al. 1985
Excluded	No differences in density reported	Bondavalli, C; Ulanowicz, RE	1999	Unexpected effects of predators upon their prey: The case of the American alligator	ECOSYSTEMS	2	49	63	10.1007/s100219900057	Sih et al. 1985
Excluded	Not an experimental or observational study	Bonneuil, N; Saint-Pierre, P	2005	Population viability in three trophic-level food chains	APPLIED MATHEMATICS AND COMPUTATION	169	1086	1105	10.1016/j.amc.2004.11.021	Sih et al. 1985
Excluded	Empirical but no consumption documented	Bonsall, MB; Hassell, MP	1999	Parasitoid-mediated effects: apparent competition and the persistence of host-parasitoid assemblages	RESEARCHES ON POPULATION ECOLOGY	41	59	68	10.1007/PL00011983	Sih et al. 1985
Excluded	Consumption reported, but insufficient information on resource depletion	Boone, MD; Semlitsch, RD	2003	Interactions of bullfrog tadpole predators and an insecticide: predation release and facilitation	OECOLOGIA	137	610	616	10.1007/s00442-003-1394-1	Sih et al. 1985
Excluded	Not an experimental or observational study	Borrvall, C; Ebenman, B; Jonsson, T	2000	Biodiversity lessens the risk of cascading extinction in model food webs	ECOLOGY LETTERS	3	131	136	10.1046/j.1461-0248.2000.00130.x	Sih et al. 1985
Excluded	No differences in density reported	BOTTON, ML; ROPES, JW	1989	FEEDING ECOLOGY OF HORSESHOE CRABS ON THE CONTINENTAL-SHELF, NEW-JERSEY TO NORTH-CAROLINA	BULLETIN OF MARINE SCIENCE	45	637	647		Sih et al. 1985
Excluded	Insuficient diet data	Bouvy, M; Pagano, M; M'Boup, M; Got, P; Troussellier, M	2006	Functional structure of microbial food web in the Senegal River Estuary (West Africa): impact of metazooplankton	JOURNAL OF PLANKTON RESEARCH	28	195	207	10.1093/plankt/fbi112	Paine 1980
Excluded	Empirical but no consumption documented	BOWERS, MA; BROWN, JH	1992	STRUCTURE IN A DESERT RODENT COMMUNITY - USE OF SPACE AROUND DIPODOMYS-SPECTABILIS MOUNDS	OECOLOGIA	92	242	249	10.1007/BF00317371	Paine 1980
Excluded	Consumption reported, but insufficient information on resource depletion	BOWLBY, JN; ROFF, JC	1986	TROPHIC STRUCTURE IN SOUTHERN ONTARIO STREAMS	ECOLOGY	67	1670	1679	10.2307/1939099	Paine 1980
Excluded	Not an experimental or observational study	Bracken, Matthew E. S.; Low, Natalie H. N.	2012	Realistic losses of rare species disproportionately impact higher trophic levels	ECOLOGY LETTERS	15	461	467	10.1111/j.1461-0248.2012.01758.x	Paine 1980
Excluded	Empirical but no consumption documented	BRADSHAW, WE; HOLZAPFEL, CM	1992	RESOURCE LIMITATION, HABITAT SEGREGATION, AND SPECIES INTERACTIONS OF BRITISH TREE-HOLE MOSQUITOS IN NATURE	OECOLOGIA	90	227	237		Sih et al. 1985
Excluded	No differences in density reported	Bramley, GN	1996	A small predator removal experiment to protect North Island weka (Gallirallus australis greyi) and the case for single-subject approaches in determining agents of decline	NEW ZEALAND JOURNAL OF ECOLOGY	20	37	43		Sih et al. 1985
Excluded	No differences in density reported	Branch, GM; Steffani, CN	2004	Can we predict the effects of alien species? A case-history of the invasion of South Africa by Mytilus galloprovincialis (Lamarck)	JOURNAL OF EXPERIMENTAL MARINE BIOLOGY AND ECOLOGY	300	189	215	10.1016/j.jembe.2003.12.007	Paine 1980
Excluded	Insuficient diet data	Brandt, Margarita; Witman, Jon D.; Chiriboga, Angel I.	2012	Influence of a dominant consumer species reverses at increased diversity	ECOLOGY	93	868	878		Paine 1980
Excluded	No differences in density reported	BRANDT, SB	1986	DISAPPEARANCE OF THE DEEP-WATER SCULPIN (MYOXOCEPHALUS-THOMPSONI) FROM LAKE-ONTARIO - THE KEYSTONE PREDATOR HYPOTHESIS	JOURNAL OF GREAT LAKES RESEARCH	12	18	24		Paine 1980
Excluded	Insuficient diet data	BRAULT, S; BOURGET, E	1985	STRUCTURAL-CHANGES IN AN ESTUARINE SUBTIDAL EPIBENTHIC COMMUNITY - BIOTIC AND PHYSICAL CAUSES	MARINE ECOLOGY-PROGRESS SERIES	21	63	73	10.3354/meps021063	Paine 1980
Excluded	Insuficient diet data	Brazao, Sonia A. E.; Silva, Ana C. F.; Boaventura, Diana M.	2009	Predation: a regulating force of intertidal assemblages on the central Portuguese coast?	JOURNAL OF THE MARINE BIOLOGICAL ASSOCIATION OF THE UNITED KINGDOM	89	1541	1548	10.1017/S0025315409000757	Sih et al. 1985
Excluded	Not an experimental or observational study	Breitburg, DL	1996	Consumer mobility and the relative importance of consumption and competition following physical disturbance	MARINE ECOLOGY PROGRESS SERIES	138	83	92	10.3354/meps138083	Sih et al. 1985
Excluded	Insuficient diet data	Bremigan, MT; Stein, RA	2001	Variable gizzard shad recruitment with reservoir productivity: Causes and implications for classifying systems	ECOLOGICAL APPLICATIONS	11	1425	1437	10.1890/1051-0761(2001)011[1425:VGSRWR]2.0.CO;2	Paine 1980
Excluded	Resources affected by multiple predators	Brendonck, L; Michels, E; De Meester, L; Riddoch, B	2002	Temporary pools are not 'enemy-free'	HYDROBIOLOGIA	486	147	159	10.1023/A:1021394517165	Sih et al. 1985
Excluded	Insuficient diet data	Bridgeland, William T.; Beier, Paul; Kolb, Thomas; Whitham, Thomas G.	2010	A conditional trophic cascade: Birds benefit faster growing trees with strong links between predators and plants	ECOLOGY	91	73	84	10.1890/08-1821.1	Paine 1980
Excluded	No differences in density reported	Brock, RE; Kelt, DA	2004	Keystone effects of the endangered Stephens' kangaroo rat (Dipodomys stephensi)	BIOLOGICAL CONSERVATION	116	131	139	10.1016/S0006-3207(03)00184-8	Paine 1980
Excluded	No differences in density reported	BRONMARK, C	1994	EFFECTS OF TENCH AND PERCH ON INTERACTIONS IN A FRESH-WATER, BENTHIC FOOD-CHAIN	ECOLOGY	75	1818	1828	10.2307/1939640	Paine 1980
Excluded	Insuficient diet data	BRONMARK, C; KLOSIEWSKI, SP; STEIN, RA	1992	INDIRECT EFFECTS OF PREDATION IN A FRESH-WATER, BENTHIC FOOD-CHAIN	ECOLOGY	73	1662	1674	10.2307/1940018	Sih et al. 1985
Excluded	Insuficient diet data	BRONMARK, C; KLOSIEWSKI, SP; STEIN, RA	1992	INDIRECT EFFECTS OF PREDATION IN A FRESH-WATER, BENTHIC FOOD-CHAIN	ECOLOGY	73	1662	1674	10.2307/1940018	Paine 1980
Excluded	Consumption reported, but insufficient information on resource depletion	BRONMARK, C; PETTERSSON, LB	1994	CHEMICAL CUES FROM PISCIVORES INDUCE A CHANGE IN MORPHOLOGY IN CRUCIAN CARP	OIKOS	70	396	402	10.2307/3545777	Sih et al. 1985
Excluded	Not an experimental or observational study	BRONSTEIN, JL	1994	OUR CURRENT UNDERSTANDING OF MUTUALISM	QUARTERLY REVIEW OF BIOLOGY	69	31	51	10.1086/418432	Sih et al. 1985
Excluded	Not an experimental or observational study	Brose, Ulrich	2008	Complex food webs prevent competitive exclusion among producer species	PROCEEDINGS OF THE ROYAL SOCIETY B-BIOLOGICAL SCIENCES	275	2507	2514	10.1098/rspb.2008.0718	Paine 1980
Excluded	Not an experimental or observational study	Brose, Ulrich; Williams, Richard J.; Martinez, Neo D.	2006	Allometric scaling enhances stability in complex food webs	ECOLOGY LETTERS	9	1228	1236	10.1111/j.1461-0248.2006.00978.x	Paine 1980
Excluded	Not an experimental or observational study	BROSNAN, DM	1995	BRIDGING GAPS AMONG ECOLOGY, LAW, AND POLICY	WILDLIFE SOCIETY BULLETIN	23	333	337		Paine 1980
Excluded	Insuficient diet data	Brown, Bryan L.; Lawson, Raven L.	2010	Habitat heterogeneity and activity of an omnivorous ecosystem engineer control stream community dynamics	ECOLOGY	91	1799	1810	10.1890/09-0350.1	Paine 1980
Excluded	Empirical but no consumption documented	Brown, Jason L.; Twomey, Evan; Morales, Victor; Summers, Kyle	2008	Phytotelm size in relation to parental care and mating strategies in two species of Peruvian poison frogs	BEHAVIOUR	145	1139	1165	10.1163/156853908785387647	Sih et al. 1985
Excluded	Empirical but no consumption documented	Bruno, JF	2000	Facilitation of cobble beach plant communities through habitat modification by Spartina alterniflora	ECOLOGY	81	1179	1192	10.1890/0012-9658(2000)081[1179:FOCBPC]2.0.CO;2	Paine 1980
Excluded	Some data, but insufficient data to calculate resource depletion metric	Brush, Jaclyn M.; Fisk, Aaron T.; Hussey, Nigel E.; Johnson, Timothy B.	2012	Spatial and seasonal variability in the diet of round goby (Neogobius melanostomus): stable isotopes indicate that stomach contents overestimate the importance of dreissenids	CANADIAN JOURNAL OF FISHERIES AND AQUATIC SCIENCES	69	573	586	10.1139/F2012-001	Paine 1980
Excluded	Empirical but no consumption documented	Buckland, SM; Grime, JP	2000	The effects of trophic structure and soil fertility on the assembly of plant communities: a microcosm experiment	OIKOS	91	336	352	10.1034/j.1600-0706.2000.910214.x	Sih et al. 1985
Excluded	No differences in density reported	Bueno, Adriana de Arruda; Motta-Junior, Jose Carlos	2008	SMALL MAMMAL PREY SELECTION BY TWO OWL SPECIES IN SOUTHEASTERN BRAZIL	JOURNAL OF RAPTOR RESEARCH	42	248	255		Sih et al. 1985
Excluded	Insuficient diet data	Bulleri, F; Bertocci, I; Micheli, F	2002	Interplay of encrusting coralline algae and sea urchins in maintaining alternative habitats	MARINE ECOLOGY-PROGRESS SERIES	243	101	109	10.3354/meps243101	Paine 1980
Excluded	No differences in density reported	Bulleri, F; Chapman, MG	2004	Intertidal assemblages on artificial and natural habitats in marinas on the north-west coast of Italy	MARINE BIOLOGY	145	381	391	10.1007/s00227-004-1316-8	Paine 1980
Excluded	No differences in density reported	Bulleri, F; Menconi, M; Cinelli, F; Benedetti-Cecchi, L	2000	Grazing by two species of limpets on artificial reefs in the northwest Mediterranean	JOURNAL OF EXPERIMENTAL MARINE BIOLOGY AND ECOLOGY	255	1	19	10.1016/S0022-0981(00)00275-6	Paine 1980
Excluded	No differences in density reported	Burke, BJ; Rice, JA	2002	A linked foraging and bioenergetics model for southern flounder	TRANSACTIONS OF THE AMERICAN FISHERIES SOCIETY	131	120	131	10.1577/1548-8659(2002)131<0120:ALFABM>2.0.CO;2	Paine 1980
Excluded	No differences in density reported	Buschbaum, Christian; Buschbaum, Gerhard; Schrey, Imme; Thieltges, David W.	2007	Shell-boring polychaetes affect gastropod shell strength and crab predation	MARINE ECOLOGY PROGRESS SERIES	329	123	130	10.3354/meps329123	Sih et al. 1985
Excluded	Consumption reported, but insufficient information on resource depletion	Bush, JK; Van Auken, OW	1997	The effects of neighbors and grazing on the growth of Helianthus paradoxus	SOUTHWESTERN NATURALIST	42	416	422		Sih et al. 1985
Excluded	Consumption reported, but insufficient information on resource depletion	Buston, PM	2003	Mortality is associated with social rank in the clown anemonefish (Amphiprion percula)	MARINE BIOLOGY	143	811	815	10.1007/s00227-003-1106-8	Sih et al. 1985
Excluded	Insuficient diet data	Butler, Lem G.; Kielland, Knut	2008	Acceleration of vegetation turnover and element cycling by mammalian herbivory in riparian ecosystems	JOURNAL OF ECOLOGY	96	136	144	10.1111/j.1365-2745.2007.01318.x	Paine 1980
Excluded	Insuficient diet data	BUTLER, MJ	1989	COMMUNITY RESPONSES TO VARIABLE PREDATION - FIELD STUDIES WITH SUNFISH AND FRESH-WATER MACROINVERTEBRATES	ECOLOGICAL MONOGRAPHS	59	311	328		Sih et al. 1985
Excluded	Insuficient diet data	BUTLER, MJ	1989	COMMUNITY RESPONSES TO VARIABLE PREDATION - FIELD STUDIES WITH SUNFISH AND FRESH-WATER MACROINVERTEBRATES	ECOLOGICAL MONOGRAPHS	59	311	328		Paine 1980
Excluded	Insuficient diet data	CALDWELL, JP	1993	BRAZIL NUT FRUIT CAPSULES AS PHYTOTELMATA - INTERACTIONS AMONG ANURAN AND INSECT LARVAE	CANADIAN JOURNAL OF ZOOLOGY-REVUE CANADIENNE DE ZOOLOGIE	71	1193	1201	10.1139/z93-163	Sih et al. 1985
Excluded	Insuficient diet data	CALEY, MJ	1993	PREDATION, RECRUITMENT AND THE DYNAMICS OF COMMUNITIES OF CORAL-REEF FISHES	MARINE BIOLOGY	117	33	43	10.1007/BF00346423	Sih et al. 1985
Excluded	Consumption reported, but insufficient information on resource depletion	Caley, MJ	1998	Age-specific mortality rates in reef fishes: Evidence and implications	AUSTRALIAN JOURNAL OF ECOLOGY	23	241	245	10.1111/j.1442-9993.1998.tb00726.x	Sih et al. 1985
Excluded	Insuficient diet data	Caley, MJ; StJohn, J	1996	Refuge availability structures assemblages of tropical reef fishes	JOURNAL OF ANIMAL ECOLOGY	65	414	428	10.2307/5777	Sih et al. 1985
Excluded	Empirical but no consumption documented	Callaway, RM; Pennings, SC	1998	Impact of a parasitic plant on the zonation of two salt marsh perennials	OECOLOGIA	114	100	105	10.1007/s004420050425	Sih et al. 1985
Excluded	Consumption reported, but insufficient information on resource depletion	Camp, E. V.; Gwinn, D. C.; Pine, W. E., III; Frazer, T. K.	2012	Changes in submersed aquatic vegetation affect predation risk of a common prey fish Lucania parva (Cyprinodontiformes: Fundulidae) in a spring-fed coastal river	FISHERIES MANAGEMENT AND ECOLOGY	19	245	251	10.1111/j.1365-2400.2011.00827.x	Sih et al. 1985
Excluded	Insuficient diet data	Campbell, Earl W., III; Adams, Amy A. Yackel; Converse, Sarah J.; Fritts, Thomas H.; Rodda, Gordon H.	2012	Do predators control prey species abundance? An experimental test with brown treesnakes on Guam	ECOLOGY	93	1194	1203		Sih et al. 1985
Excluded	Consumption reported, but insufficient information on resource depletion	Candolin, U; Voigt, HR	2003	Do changes in risk-taking affect habitat shifts of sticklebacks?	BEHAVIORAL ECOLOGY AND SOCIOBIOLOGY	55	42	49	10.1007/s00265-003-0678-0	Sih et al. 1985
Excluded	Consumption reported, but insufficient information on resource depletion	Capizzi, D; Luiselli, L	1996	Feeding relationships and competitive interactions between phylogenetically unrelated predators (owls and snakes)	ACTA OECOLOGICA-INTERNATIONAL JOURNAL OF ECOLOGY	17	265	284		Sih et al. 1985
Excluded	Insuficient diet data	Cardona, L.; Sales, M.; Lopez, D.	2007	Changes in fish abundance do not cascade to sea urchins and erect algae in one of the most oligotrophic parts of the Mediterranean	ESTUARINE COASTAL AND SHELF SCIENCE	72	273	282	10.1016/j.ecss.2006.10.023	Paine 1980
Excluded	No differences in density reported	Carlson, HR; Pfister, CA	1999	A seventeen-year study of the rose star Crossaster papposus population in a coastal bay in southeast Alaska	MARINE BIOLOGY	133	223	230	10.1007/s002270050461	Paine 1980
Excluded	Consumption reported, but insufficient information on resource depletion	Caro, Andres U.; Navarrete, Sergio A.; Carlos Castilla, Juan	2010	Ecological convergence in a rocky intertidal shore metacommunity despite high spatial variability in recruitment regimes	PROCEEDINGS OF THE NATIONAL ACADEMY OF SCIENCES OF THE UNITED STATES OF AMERICA	107	18528	18532	10.1073/pnas.1007077107	Paine 1980
Excluded	Not an experimental or observational study	CARPENTER, SR	1989	REPLICATION AND TREATMENT STRENGTH IN WHOLE-LAKE EXPERIMENTS	ECOLOGY	70	453	463	10.2307/1937550	Paine 1980
Excluded	Not an experimental or observational study	Carpenter, SR; Brock, WA	2004	Spatial complexity, resilience, and policy diversity: Fishing on lake-rich landscapes	ECOLOGY AND SOCIETY	9				Paine 1980
Excluded	Consumption reported, but insufficient information on resource depletion	Carpenter, SR; Cole, JJ; Hodgson, JR; Kitchell, JF; Pace, ML; Bade, D; Cottingham, KL; Essington, TE; Houser, JN; Schindler, DE	2001	Trophic cascades, nutrients, and lake productivity: whole-lake experiments	ECOLOGICAL MONOGRAPHS	71	163	186	10.1890/0012-9615(2001)071[0163:TCNALP]2.0.CO;2	Paine 1980
Excluded	Not an experimental or observational study	CARPENTER, SR; KITCHELL, JF	1987	THE TEMPORAL SCALE OF VARIANCE IN LIMNETIC PRIMARY PRODUCTION	AMERICAN NATURALIST	129	417	433	10.1086/284646	Paine 1980
Excluded	Insuficient diet data	CARPENTER, SR; KITCHELL, JF	1988	CONSUMER CONTROL OF LAKE PRODUCTIVITY	BIOSCIENCE	38	764	769	10.2307/1310785	Paine 1980
Excluded	Consumption reported, but insufficient information on resource depletion	CARPENTER, SR; KITCHELL, JF	1992	TROPHIC CASCADE AND BIOMANIPULATION - INTERFACE OF RESEARCH AND MANAGEMENT - REPLY	LIMNOLOGY AND OCEANOGRAPHY	37	208	213		Paine 1980
Excluded	Consumption reported, but insufficient information on resource depletion	CARPENTER, SR; KITCHELL, JF; HODGSON, JR; COCHRAN, PA; ELSER, JJ; ELSER, MM; LODGE, DM; KRETCHMER, D; HE, X; VONENDE, CN	1987	REGULATION OF LAKE PRIMARY PRODUCTIVITY BY FOOD WEB STRUCTURE	ECOLOGY	68	1863	1876	10.2307/1939878	Sih et al. 1985
Excluded	Consumption reported, but insufficient information on resource depletion	CARPENTER, SR; KITCHELL, JF; HODGSON, JR; COCHRAN, PA; ELSER, JJ; ELSER, MM; LODGE, DM; KRETCHMER, D; HE, X; VONENDE, CN	1987	REGULATION OF LAKE PRIMARY PRODUCTIVITY BY FOOD WEB STRUCTURE	ECOLOGY	68	1863	1876	10.2307/1939878	Paine 1980
Excluded	Consumption reported, but insufficient information on resource depletion	CARPENTER, SR; LEAVITT, PR	1991	TEMPORAL VARIATION IN A PALEOLIMNOLOGICAL RECORD ARISING FROM A TROPHIC CASCADE	ECOLOGY	72	277	285	10.2307/1938921	Paine 1980
Excluded	Not an experimental or observational study	Carpenter, Stephen R.	1989	Temporal variance in lake communities: blue-green algae and the trophic cascade	LANDSCAPE ECOLOGY	3	175	184	10.1007/BF00131536	Paine 1980
Excluded	Resources affected by multiple predators	CARR, MH; HIXON, MA	1995	PREDATION EFFECTS ON EARLY POSTSETTLEMENT SURVIVORSHIP OF CORAL-REEF FISHES	MARINE ECOLOGY PROGRESS SERIES	124	31	42	10.3354/meps124031	Sih et al. 1985
Excluded	Insuficient diet data	CASTILLA, JC; DURAN, LR	1985	HUMAN EXCLUSION FROM THE ROCKY INTERTIDAL ZONE OF CENTRAL CHILE - THE EFFECTS ON CONCHOLEPAS CONCHOLEPAS (GASTROPODA)	OIKOS	45	391	399	10.2307/3565575	Paine 1980
Excluded	Not an experimental or observational study	Castilla, JC; Fernandez, M	1998	Small-scale benthic fisheries in Chile: On co-management and sustainable use of benthic invertebrates	ECOLOGICAL APPLICATIONS	8	S124	S132	10.1890/1051-0761(1998)8[S124:SBFICO]2.0.CO;2	Paine 1980
Excluded	Consumption reported, but insufficient information on resource depletion	Castro, SA; Jaksic, FM	1995	Great horned and barn owls prey differentially according to the age size of a rodent in northcentral Chile	JOURNAL OF RAPTOR RESEARCH	29	245	249		Sih et al. 1985
Excluded	Not an experimental or observational study	CASWELL, H; COHEN, JE	1991	DISTURBANCE, INTERSPECIFIC INTERACTION AND DIVERSITY IN METAPOPULATIONS	BIOLOGICAL JOURNAL OF THE LINNEAN SOCIETY	42	193	218	10.1111/j.1095-8312.1991.tb00560.x	Sih et al. 1985
Excluded	Insuficient diet data	Cavanaugh, JC; Haro, RJ; Jones, SN	2004	Conspecific cases as alternative grazing surfaces for larval Glossosoma intermedium (Trichoptera : Glossosomatidae)	JOURNAL OF THE NORTH AMERICAN BENTHOLOGICAL SOCIETY	23	297	308	10.1899/0887-3593(2004)023<0297:CCAAGS>2.0.CO;2	Paine 1980
Excluded	Insuficient diet data	Cebrian, Emma	2010	Grazing on coral reefs facilitates growth of the excavating sponge Cliona orientalis (Clionaidae, Hadromerida)	MARINE ECOLOGY-AN EVOLUTIONARY PERSPECTIVE	31	533	538	10.1111/j.1439-0485.2010.00401.x	Paine 1980
Excluded	No differences in density reported	Chalcraft, DR; Resetarits, WJ	2003	Predator identity and ecological impacts: Functional redundancy or functional diversity?	ECOLOGY	84	2407	2418	10.1890/02-0550	Sih et al. 1985
Excluded	Insuficient diet data	Chalfoun, Anna D.; Martin, Thomas E.	2009	Habitat structure mediates predation risk for sedentary prey: experimental tests of alternative hypotheses	JOURNAL OF ANIMAL ECOLOGY	78	497	503	10.1111/j.1365-2656.2008.01506.x	Sih et al. 1985
Excluded	Not an experimental or observational study	Chaneton, EJ; Bonsall, MB	2000	Enemy-mediated apparent competition: empirical patterns and the evidence	OIKOS	88	380	394	10.1034/j.1600-0706.2000.880217.x	Sih et al. 1985
Excluded	Not an experimental or observational study	Chapin, FS; Walker, BH; Hobbs, RJ; Hooper, DU; Lawton, JH; Sala, OE; Tilman, D	1997	Biotic control over the functioning of ecosystems	SCIENCE	277	500	504	10.1126/science.277.5325.500	Paine 1980
Excluded	Consumption reported, but insufficient information on resource depletion	Charter, Motti; Izhaki, Ido; Leshem, Yossi	2010	Effects of the risk of competition and predation on large secondary cavity breeders	JOURNAL OF ORNITHOLOGY	151	791	795	10.1007/s10336-010-0514-z	Sih et al. 1985
Excluded	No differences in density reported	Chase, JM	1996	Abiotic controls of trophic cascades in a simple grassland food chain	OIKOS	77	495	506	10.2307/3545939	Paine 1980
Excluded	Insuficient diet data	Chase, JM	1996	Abiotic controls of trophic cascades in a simple grassland food chain	OIKOS	77	495	506	10.2307/3545939	Sih et al. 1985
Excluded	Not an experimental or observational study	Chase, JM; Abrams, PA; Grover, JP; Diehl, S; Chesson, P; Holt, RD; Richards, SA; Nisbet, RM; Case, TJ	2002	The interaction between predation and competition: a review and synthesis	ECOLOGY LETTERS	5	302	315	10.1046/j.1461-0248.2002.00315.x	Sih et al. 1985
Excluded	Insuficient diet data	Chase, JM; Leibold, MA; Downing, AL; Shurin, JB	2000	The effects of productivity, herbivory, and plant species turnover in grassland food webs	ECOLOGY	81	2485	2497	10.1890/0012-9658(2000)081[2485:TEOPHA]2.0.CO;2	Paine 1980
Excluded	Not an experimental or observational study	Chatterjee, Samrat	2010	Alternative prey source coupled with prey recovery enhance stability between migratory prey and their predator in the presence of disease	NONLINEAR ANALYSIS-REAL WORLD APPLICATIONS	11	4415	4430	10.1016/j.nonrwa.2010.05.025	Sih et al. 1985
Excluded	Not an experimental or observational study	Chatterjee, Samrat; Bandyopadhyay, M.; Chattopadhyay, J.	2006	Proper predation makes the system disease free - Conclusion drawn from an eco-epidemiological model	JOURNAL OF BIOLOGICAL SYSTEMS	14	599	616	10.1142/S0218339006001970	Sih et al. 1985
Excluded	Not an experimental or observational study	Chatterjee, Samrat; Chattopadhyay, J.	2007	Role of migratory bird population in a simple eco-epidemiological model	MATHEMATICAL AND COMPUTER MODELLING OF DYNAMICAL SYSTEMS	13	99	114	10.1080/13873950500303352	Sih et al. 1985
Excluded	Not an experimental or observational study	Chatterjee, Samrat; Das, Kalyan; Chattopadhyay, J.	2007	Time delay factor can be used as a key factor for preventing the outbreak of a disease - Results drawn from a mathematical study of a one season eco-epidemiological model	NONLINEAR ANALYSIS-REAL WORLD APPLICATIONS	8	1472	1493	10.1016/j.nonrwa.2006.08.001	Sih et al. 1985
Excluded	Not an experimental or observational study	Chatterjee, Samrat; Ghosh, Asit K.; Chattopadhyay, J.	2006	Controlling disease in migratory bird population: a probable solution through mathematical study	DYNAMICAL SYSTEMS-AN INTERNATIONAL JOURNAL	21	265	288	10.1080/14689360500456279	Sih et al. 1985
Excluded	Not an experimental or observational study	Chatterjee, Samrat; Pal, S.; Chattopadhyay, J.	2008	Role of migratory birds under environmental fluctuation - A mathematical study	JOURNAL OF BIOLOGICAL SYSTEMS	16	81	106	10.1142/S0218339008002423	Sih et al. 1985
Excluded	Consumption reported, but insufficient information on resource depletion	Chattopadhyay, Devapriya; Baumiller, Tomasz K.	2010	Effect of durophagy on drilling predation: a case study of Cenozoic molluscs from North America	HISTORICAL BIOLOGY	22	367	379	10.1080/08912961003600445	Sih et al. 1985
Excluded	Focal species not fish	Chen, Mianrun; Liu, Hongbin	2011	Experimental simulation of trophic interactions among omnivorous copepods, heterotrophic dinoflagellates and diatoms	JOURNAL OF EXPERIMENTAL MARINE BIOLOGY AND ECOLOGY	403	65	74	10.1016/j.jembe.2011.04.009	Paine 1980
Excluded	Insuficient diet data	CHOAT, JH; SCHIEL, DR	1982	PATTERNS OF DISTRIBUTION AND ABUNDANCE OF LARGE BROWN-ALGAE AND INVERTEBRATE HERBIVORES IN SUBTIDAL REGIONS OF NORTHERN NEW-ZEALAND	JOURNAL OF EXPERIMENTAL MARINE BIOLOGY AND ECOLOGY	60	129	162	10.1016/0022-0981(82)90155-1	Paine 1980
Excluded	Insuficient diet data	Christensen, B	1996	Predator foraging capabilities and prey antipredator behaviours: Pre- versus postcapture constraints on size-dependent predator-prey interactions	OIKOS	76	368	380	10.2307/3546209	Sih et al. 1985
Excluded	Insuficient diet data	Cisneros, JJ; Rosenheim, JA	1997	Ontogenetic change of prey preference in the generalist predator Zelus renardii and its influence on predator-predator interactions	ECOLOGICAL ENTOMOLOGY	22	399	407	10.1046/j.1365-2311.1997.00065.x	Sih et al. 1985
Excluded	Insuficient diet data	Cisneros, JJ; Rosenheim, JA	1998	Changes in the foraging behavior, within-plant vertical distribution, and microhabitat selection of a generalist insect predator: an age analysis	ENVIRONMENTAL ENTOMOLOGY	27	949	957		Sih et al. 1985
Excluded	Insuficient diet data	CLANCY, KM; PRICE, PW	1989	EFFECT OF PLANT-RESISTANCE, COMPETITION, AND ENEMIES ON A LEAF-GALLING SAWFLY (HYMENOPTERA, TENTHREDINIDAE)	ENVIRONMENTAL ENTOMOLOGY	18	284	290		Sih et al. 1985
Excluded	Consumption reported, but insufficient information on resource depletion	Claramunt, RM; Wahl, DH	2000	The effects of abiotic and biotic factors in determining larval fish growth rates: A comparison across species and reservoirs	TRANSACTIONS OF THE AMERICAN FISHERIES SOCIETY	129	835	851	10.1577/1548-8659(2000)129<0835:TEOAAB>2.3.CO;2	Paine 1980
Excluded	Consumption reported, but insufficient information on resource depletion	Clavero, Miguel; Blanco-Garrido, Francisco; Prenda, Jose	2007	Population and microhabitat effects of interspecific interactions on the endangered Andalusian toothcarp (Aphanius baeticus)	ENVIRONMENTAL BIOLOGY OF FISHES	78	173	182	10.1007/s10641-006-9088-2	Sih et al. 1985
Excluded	Consumption reported, but insufficient information on resource depletion	Clay, K	2001	Symbiosis and the regulation of communities	AMERICAN ZOOLOGIST	41	810	824	10.1668/0003-1569(2001)041[0810:SATROC]2.0.CO;2	Paine 1980
Excluded	Resources affected by multiple predators	Clemente, Sabrina; Carlos Hernandez, Jose; Rodriguez, Adriana; Brito, Alberto	2010	Identifying keystone predators and the importance of preserving functional diversity in sublittoral rocky-bottom areas	MARINE ECOLOGY-PROGRESS SERIES	413	55	67	10.3354/meps08700	Paine 1980
Excluded	Insuficient diet data	Clemente, Sabrina; Hernandez, Jose Carlos; Toledo, Kilian; Brito, Alberto	2007	Predation upon Diadema aff. antillarum in barren grounds in the Canary Islands	SCIENTIA MARINA	71	745	754		Paine 1980
Excluded	No differences in density reported	Closs, GP	1996	Effects of a predatory fish (Galaxias olidus) on the structure of intermittent stream pool communities in southeast Australia	AUSTRALIAN JOURNAL OF ECOLOGY	21	217	223		Sih et al. 1985
Excluded	Consumption reported, but insufficient information on resource depletion	COEN, LD	1988	HERBIVORY BY CRABS AND THE CONTROL OF ALGAL EPIBIONTS ON CARIBBEAN HOST CORALS	OECOLOGIA	75	198	203	10.1007/BF00378597	Paine 1980
Excluded	Consumption reported, but insufficient information on resource depletion	Cole, A. J.; Pratchett, M. S.	2011	Inter-specific variation in susceptibility to grazing among common reef corals	MARINE ECOLOGY PROGRESS SERIES	422	155	164	10.3354/meps08917	Sih et al. 1985
Excluded	No differences in density reported	Collins, KP; Shiozawa, DK	2001	Exclusion experiments with backwater invertebrate communities of the Green River, Utah	WESTERN NORTH AMERICAN NATURALIST	61	149	158		Sih et al. 1985
Excluded	Consumption reported, but insufficient information on resource depletion	CONNELL, JH	1985	THE CONSEQUENCES OF VARIATION IN INITIAL SETTLEMENT VS POSTSETTLEMENT MORTALITY IN ROCKY INTERTIDAL COMMUNITIES	JOURNAL OF EXPERIMENTAL MARINE BIOLOGY AND ECOLOGY	93	11	45	10.1016/0022-0981(85)90146-7	Paine 1980
Excluded	Consumption reported, but insufficient information on resource depletion	CONNELL, JH; LOWMAN, MD	1989	LOW-DIVERSITY TROPICAL RAIN FORESTS - SOME POSSIBLE MECHANISMS FOR THEIR EXISTENCE	AMERICAN NATURALIST	134	88	119	10.1086/284967	Sih et al. 1985
Excluded	Not an experimental or observational study	Connolly, SR; Roughgarden, J	1999	Theory of marine communities: Competition, predation, and recruitment-dependent interaction strength	ECOLOGICAL MONOGRAPHS	69	277	296	10.1890/0012-9615(1999)069[0277:TOMCCP]2.0.CO;2	Paine 1980
Excluded	Not an experimental or observational study	Constable, A	2001	The ecosystem approach to managing fisheries: Achieving conservation objectives for predators of fished species	CCAMLR SCIENCE	8	37	64		Paine 1980
Excluded	Not an experimental or observational study	Constable, AJ	1999	Ecology of benthic macro-invertebrates in soft-sediment environments: A review of progress towards quantitative models and predictions	AUSTRALIAN JOURNAL OF ECOLOGY	24	452	476	10.1046/j.1442-9993.1999.00977.x	Paine 1980
Excluded	Not an experimental or observational study	Constable, AJ	2004	Managing fisheries effects on marine food webs in Antarctica: Trade-offs among harvest strategies, monitoring, and assessment in achieving conservation objectives	BULLETIN OF MARINE SCIENCE	74	583	605		Paine 1980
Excluded	Insuficient diet data	Cook, Kylie; Vanderklift, Mathew A.	2011	Depletion of predatory fish by fishing in a temperate reef ecosystem leads to indirect effects on prey, but not to lower trophic levels	MARINE ECOLOGY-PROGRESS SERIES	432	195	205	10.3354/meps09155	Paine 1980
Excluded	Not an experimental or observational study	COOPER, SD; WALDE, SJ; PECKARSKY, BL	1990	PREY EXCHANGE-RATES AND THE IMPACT OF PREDATORS ON PREY POPULATIONS IN STREAMS	ECOLOGY	71	1503	1514	10.2307/1938287	Sih et al. 1985
Excluded	Insuficient diet data	CORTWRIGHT, SA	1988	INTRAGUILD PREDATION AND COMPETITION - AN ANALYSIS OF NET GROWTH SHIFTS IN LARVAL AMPHIBIAN PREY	CANADIAN JOURNAL OF ZOOLOGY-REVUE CANADIENNE DE ZOOLOGIE	66	1813	1821		Sih et al. 1985
Excluded	Consumption reported, but insufficient information on resource depletion	CORTWRIGHT, SA; NELSON, CE	1990	AN EXAMINATION OF MULTIPLE FACTORS AFFECTING COMMUNITY STRUCTURE IN AN AQUATIC AMPHIBIAN COMMUNITY	OECOLOGIA	83	123	131	10.1007/BF00324643	Sih et al. 1985
Excluded	No differences in density reported	Costantini, ML; Rossi, L	2001	Laboratory study of the grass shrimp feeding preferences	HYDROBIOLOGIA	443	129	136	10.1023/A:1017556406309	Paine 1980
Excluded	Not an experimental or observational study	Cowan, JH; Rose, KA; DeVries, DR	2000	Is density-dependent growth in young-of-the-year fishes a question of critical weight?	REVIEWS IN FISH BIOLOGY AND FISHERIES	10	61	89		Sih et al. 1985
Excluded	Consumption reported, but insufficient information on resource depletion	COWELL, BC; DAWES, CJ	1991	NUTRIENT ENRICHMENT EXPERIMENTS IN 3 CENTRAL FLORIDA LAKES OF DIFFERENT TROPHIC STATES	HYDROBIOLOGIA	220	217	231	10.1007/BF00006578	Paine 1980
Included	All requirments met	COWEN, RK	1986	SITE-SPECIFIC DIFFERENCES IN THE FEEDING ECOLOGY OF THE CALIFORNIA SHEEPHEAD, SEMICOSSYPHUS-PULCHER (LABRIDAE)	ENVIRONMENTAL BIOLOGY OF FISHES	16	193	203	10.1007/BF00005171	Paine 1980
Excluded	Insuficient diet data	Creed, RP; Reed, JM	2004	Ecosystem engineering by crayfish in a headwater stream community	JOURNAL OF THE NORTH AMERICAN BENTHOLOGICAL SOCIETY	23	224	236	10.1899/0887-3593(2004)023<0224:EEBCIA>2.0.CO;2	Paine 1980
Excluded	Insuficient diet data	CREESE, RG; UNDERWOOD, AJ	1982	ANALYSIS OF INTERSPECIFIC AND INTRASPECIFIC COMPETITION AMONGST INTER-TIDAL LIMPETS WITH DIFFERENT METHODS OF FEEDING	OECOLOGIA	53	337	346	10.1007/BF00389010	Paine 1980
Excluded	Consumption reported, but insufficient information on resource depletion	Cresswell, Will	2008	Non-lethal effects of predation in birds	IBIS	150	3	17		Sih et al. 1985
Excluded	Insuficient diet data	Croll, DA; Maron, JL; Estes, JA; Danner, EM; Byrd, GV	2005	Introduced predators transform subarctic islands from grassland to tundra	SCIENCE	307	1959	1961	10.1126/science.1108485	Paine 1980
Excluded	Insuficient diet data	Cross, RE; Stiven, AE	1999	Size-dependent interactions in salt marsh fish (Fundulus heteroclitus Linnaeus) and shrimp (Palaemonetes pugio Holthuis)	JOURNAL OF EXPERIMENTAL MARINE BIOLOGY AND ECOLOGY	242	179	199	10.1016/S0022-0981(99)00095-7	Sih et al. 1985
Excluded	Insuficient diet data	Cross, WF; Benke, AC	2002	Intra- and interspecific competition among coexisting lotic snails	OIKOS	96	251	264	10.1034/j.1600-0706.2002.960207.x	Sih et al. 1985
Excluded	Not an experimental or observational study	Crowder, Larry; Norse, Elliott	2008	Essential ecological insights for marine ecosystem-based management and marine spatial planning	MARINE POLICY	32	772	778	10.1016/j.marpol.2008.03.012	Paine 1980
Excluded	Not an experimental or observational study	Crowder, LB; Murawski, SA	1998	Fisheries bycatch: Implications for management	FISHERIES	23	8	17	10.1577/1548-8446(1998)023<0008:FBIFM>2.0.CO;2	Paine 1980
Excluded	Insuficient diet data	Crowder, LB; Squires, DD; Rice, JA	1997	Nonadditive effects of terrestrial and aquatic predators on juvenile estuarine fish	ECOLOGY	78	1796	1804	10.1890/0012-9658(1997)078[1796:NEOTAA]2.0.CO;2	Sih et al. 1985
Excluded	Insuficient diet data	CROWLEY, PH; DILLON, PM; JOHNSON, DM; WATSON, CN	1987	INTRASPECIFIC INTERFERENCE AMONG LARVAE IN A SEMIVOLTINE DRAGONFLY POPULATION	OECOLOGIA	71	447	456	10.1007/BF00378720	Sih et al. 1985
Excluded	Insuficient diet data	Crumrine, PW	2005	Size structure and substitutability in an odonate intraguild predation system	OECOLOGIA	145	132	139	10.1007/s00442-005-0084-6	Sih et al. 1985
Excluded	Some data, but insufficient data to calculate resource depletion metric	Culler, Lauren E.; Lamp, William O.	2009	Selective predation by larval Agabus (Coleoptera: Dytiscidae) on mosquitoes: support for conservation-based mosquito suppression in constructed wetlands	FRESHWATER BIOLOGY	54	2003	2014	10.1111/j.1365-2427.2009.02230.x	Sih et al. 1985
Excluded	Empirical but no consumption documented	Currens, Christopher R.; Liss, William J.; Hoffman, Robert L.	2007	Impacts of a gape limited brook trout, Salvelinus fontinalis, on larval northwestern salamander, Ambystoma gracile, growth: A field enclosure experiment	JOURNAL OF HERPETOLOGY	41	321	324	10.1670/0022-1511(2007)41[321:IOAGLB]2.0.CO;2	Sih et al. 1985
Excluded	Not an experimental or observational study	Cury, P; Shannon, L; Shin, YJ	2003	The functioning of marine ecosystems: a fisheries perspective	RESPONSIBLE FISHERIES IN THE MARINE ECOSYSTEM		103	123	10.1079/9780851996332.0103	Paine 1980
Excluded	Consumption reported, but insufficient information on resource depletion	D'Amore, Antonia; Kirby, Erik; McNicholas, Michael	2009	Invasive species shifts ontogenetic resource partitioning and microhabitat use of a threatened native amphibian	AQUATIC CONSERVATION-MARINE AND FRESHWATER ECOSYSTEMS	19	534	541	10.1002/aqc.1026	Sih et al. 1985
Excluded	Consumption reported, but insufficient information on resource depletion	Dahl, J; Peckarsky, BL	2002	Induced morphological defenses in the wild: Predator effects on a mayfly, Drunella coloradensis	ECOLOGY	83	1620	1634	10.2307/3071983	Sih et al. 1985
Excluded	Consumption reported, but insufficient information on resource depletion	Dahl, J; Peckarsky, BL	2003	Developmental responses to predation risk in morphologically defended mayflies	OECOLOGIA	137	188	194	10.1007/s00442-003-1326-0	Sih et al. 1985
Excluded	Empirical but no consumption documented	Daleo, Pedro; Escapa, Mauricio; Alberti, Juan; Iribarne, Oscar	2006	Negative effects of an autogenic ecosystem engineer: interactions between coralline turf and an ephemeral green alga	MARINE ECOLOGY-PROGRESS SERIES	315	67	73	10.3354/meps315067	Paine 1980
Excluded	Not an experimental or observational study	Dambacher, Jeffrey M.; Ramos-Jiliberto, Rodrigo	2007	Understanding and predicting effects of modified interactions through a qualitative analysis of community structure	QUARTERLY REVIEW OF BIOLOGY	82	227	250	10.1086/519966	Sih et al. 1985
Excluded	Consumption reported, but insufficient information on resource depletion	Danner, BJ; Joern, A	2004	Development, growth, and egg production of Ageneotettix deorum (Orthoptera : Acrididae) in response to spider predation risk and elevated resource quality	ECOLOGICAL ENTOMOLOGY	29	1	11	10.1111/j.0307-6946.2004.00571.x	Sih et al. 1985
Excluded	Not an experimental or observational study	Das, Krishna Pada; Chatterjee, Samrat; Chattopadhyay, J.	2010	OCCURRENCE OF CHAOS AND ITS POSSIBLE CONTROL IN A PREDATOR-PREY MODEL WITH DENSITY DEPENDENT DISEASE-INDUCED MORTALITY ON PREDATOR POPULATION	JOURNAL OF BIOLOGICAL SYSTEMS	18	399	435	10.1142/S0218339010003391	Sih et al. 1985
Excluded	Not an experimental or observational study	Das, Krishna Pada; Chattopadhyay, J.	2012	Role of environmental disturbance in an eco-epidemiological model with disease from external source	MATHEMATICAL METHODS IN THE APPLIED SCIENCES	35	659	675	10.1002/mma.1571	Sih et al. 1985
Excluded	Not an experimental or observational study	Das, Krishna Pada; Kundu, Kusumika; Chattopadhyay, J.	2011	A predator-prey mathematical model with both the populations affected by diseases	ECOLOGICAL COMPLEXITY	8	68	80	10.1016/j.ecocom.2010.04.001	Sih et al. 1985
Excluded	Insuficient diet data	Davenport, Andrew C.; Anderson, Todd W.	2007	Positive indirect effects of reef fishes on kelp performance: The importance of mesograzers	ECOLOGY	88	1548	1561	10.1890/06-0880	Paine 1980
Excluded	Insuficient diet data	DAVIDSON, DW; SAMSON, DA; INOUYE, RS	1985	GRANIVORY IN THE CHIHUAHUAN DESERT - INTERACTIONS WITHIN AND BETWEEN TROPHIC LEVELS	ECOLOGY	66	486	502	10.2307/1940397	Paine 1980
Excluded	Empirical but no consumption documented	Davis, AJ; Liu, WC; Perner, J; Voigt, W	2004	Reliability characteristics of natural functional group interaction webs	EVOLUTIONARY ECOLOGY RESEARCH	6	1145	1166		Paine 1980
Excluded	Insuficient diet data	Dayton, Gage H.; Fitzgerald, Lee A.	2011	The advantage of no defense: predation enhances cohort survival in a desert amphibian	AQUATIC ECOLOGY	45	325	333	10.1007/s10452-011-9356-x	Sih et al. 1985
Excluded	Insuficient diet data	DAYTON, PK; CARLETON, JH; MACKLEY, AG; SAMMARCO, PW	1989	PATTERNS OF SETTLEMENT, SURVIVAL AND GROWTH OF OYSTERS ACROSS THE GREAT BARRIER-REEF	MARINE ECOLOGY-PROGRESS SERIES	54	75	90	10.3354/meps054075	Paine 1980
Excluded	Insuficient diet data	DAYTON, PK; CURRIE, V; GERRODETTE, T; KELLER, BD; ROSENTHAL, R; VENTRESCA, D	1984	PATCH DYNAMICS AND STABILITY OF SOME CALIFORNIA KELP COMMUNITIES	ECOLOGICAL MONOGRAPHS	54	253	289	10.2307/1942498	Paine 1980
Excluded	No differences in density reported	De Roeck, ERM; Artois, T; Brendonck, L	2005	Consumptive and non-consumptive effects of turbellarian (Mesostoma sp.) predation on anostracans	HYDROBIOLOGIA	542	103	111	10.1007/s10750-004-2411-z	Sih et al. 1985
Excluded	Not an experimental or observational study	de Ruiter, PC; Neutel, AM; Moore, JC	1998	Biodiversity in soil ecosystems: the role of energy flow and community stability	APPLIED SOIL ECOLOGY	10	217	228	10.1016/S0929-1393(98)00121-8	Paine 1980
Excluded	Insuficient diet data	de Villemereuil, Pierre B.; Lopez-Sepulcre, Andres	2011	Consumer functional responses under intra- and inter-specific interference competition	ECOLOGICAL MODELLING	222	419	426	10.1016/j.ecolmodel.2010.10.011	Sih et al. 1985
Excluded	Not an experimental or observational study	DEANGELIS, DL; WATERHOUSE, JC; POST, WM; ONEILL, RV	1985	ECOLOGICAL MODELING AND DISTURBANCE EVALUATION	ECOLOGICAL MODELLING	29	399	419	10.1016/0304-3800(85)90063-8	Paine 1980
Excluded	Empirical but no consumption documented	DeCoursey, PJ; Walker, JK; Smith, SA	2000	A circadian pacemaker in free-living chipmunks: essential for survival?	JOURNAL OF COMPARATIVE PHYSIOLOGY A-SENSORY NEURAL AND BEHAVIORAL PHYSIOLOGY	186	169	180	10.1007/s003590050017	Sih et al. 1985
Excluded	Insuficient diet data	Dee, Laura E.; Witman, Jon D.; Brandt, Margarita	2012	Refugia and top-down control of the pencil urchin Eucidaris galapagensis in the Galapagos Marine Reserve	JOURNAL OF EXPERIMENTAL MARINE BIOLOGY AND ECOLOGY	416	135	143	10.1016/j.jembe.2012.02.016	Paine 1980
Excluded	Not an experimental or observational study	Del-Claro, Kleber; Torezan-Silingardi, Helena M.	2009	Insect-Plant Interactions: New Pathways to a Better Comprehension of Ecological Communities in Neotropical Savannas	NEOTROPICAL ENTOMOLOGY	38	159	164		Paine 1980
Excluded	No differences in density reported	DERUITER, PC; NEUTEL, AM; MOORE, JC	1995	ENERGETICS, PATTERNS OF INTERACTION STRENGTHS, AND STABILITY IN REAL ECOSYSTEMS	SCIENCE	269	1257	1260	10.1126/science.269.5228.1257	Paine 1980
Excluded	Empirical but no consumption documented	DETHIER, MN	1982	PATTERN AND PROCESS IN TIDEPOOL ALGAE - FACTORS INFLUENCING SEASONALITY AND DISTRIBUTION	BOTANICA MARINA	25	55	66	10.1515/botm.1982.25.2.55	Paine 1980
Excluded	Not an experimental or observational study	DETHIER, MN; DUGGINS, DO	1984	AN INDIRECT COMMENSALISM BETWEEN MARINE HERBIVORES AND THE IMPORTANCE OF COMPETITIVE HIERARCHIES	AMERICAN NATURALIST	124	205	219	10.1086/284264	Paine 1980
Excluded	Insuficient diet data	DETHIER, MN; DUGGINS, DO	1988	VARIATION IN STRONG-INTERACTIONS IN THE INTERTIDAL ZONE ALONG A GEOGRAPHICAL GRADIENT - A WASHINGTON-ALASKA COMPARISON	MARINE ECOLOGY-PROGRESS SERIES	50	97	105	10.3354/meps050097	Paine 1980
Excluded	Consumption reported, but insufficient information on resource depletion	Devercelli, M.; Williner, V.	2006	Diatom grazing by Aegla uruguayana (Decapoda : Anomura : Aeglidae): digestibility and cell viability after gut passage	ANNALES DE LIMNOLOGIE-INTERNATIONAL JOURNAL OF LIMNOLOGY	42	73	77	10.1051/limn/2006011	Paine 1980
Excluded	Consumption reported, but insufficient information on resource depletion	DEVRIES, DR	1990	HABITAT USE BY BLUEGILL IN LABORATORY POOLS - WHERE IS THE REFUGE WHEN MACROPHYTES ARE SPARSE AND ALTERNATIVE PREY ARE PRESENT	ENVIRONMENTAL BIOLOGY OF FISHES	29	27	34	10.1007/BF00000565	Sih et al. 1985
Excluded	Consumption reported, but insufficient information on resource depletion	Dew, JL; Wright, P	1998	Frugivory and seed dispersal by four species of primates in Madagascar's eastern rain forest	BIOTROPICA	30	425	437	10.1111/j.1744-7429.1998.tb00076.x	Paine 1980
Excluded	Not an experimental or observational study	DeWitt, TJ; Langerhans, RB	2003	Multiple prey traits, multiple predators: keys to understanding complex community dynamics	JOURNAL OF SEA RESEARCH	49	143	155	10.1016/S1385-1101(02)00220-4	Sih et al. 1985
Excluded	Not an experimental or observational study	Dibble, Eric D.; Kovalenko, Katya	2009	Ecological Impact of Grass Carp: A Review of the Available Data	JOURNAL OF AQUATIC PLANT MANAGEMENT	47	1	15		Sih et al. 1985
Excluded	Insuficient diet data	Dick, Jaimie T. A.; Alexander, Mhairi E.; MacNeil, Calum	2013	Natural born killers: an invasive amphipod is predatory throughout its life-history	BIOLOGICAL INVASIONS	15	309	313	10.1007/s10530-012-0287-9	Sih et al. 1985
Excluded	No differences in density reported	Dick, JTA; Johnson, MP; McCambridge, S; Johnson, J; Carson, VEE; Kelly, DW; MacNeil, C	2005	Predatory nature of the littoral amphipod Echinogammarus marinus: gut content analysis and effects of alternative food and substrate heterogeneity	MARINE ECOLOGY-PROGRESS SERIES	291	151	158	10.3354/meps291151	Paine 1980
Excluded	No differences in density reported	DICKMAN, CR; PREDAVEC, M; LYNAM, AJ	1991	DIFFERENTIAL PREDATION OF SIZE AND SEX CLASSES OF MICE BY THE BARN OWL, TYTO-ALBA	OIKOS	62	67	76	10.2307/3545447	Sih et al. 1985
Excluded	No differences in density reported	Dicks, LV; Corbet, SA; Pywell, RF	2002	Compartmentalization in plant-insect flower visitor webs	JOURNAL OF ANIMAL ECOLOGY	71	32	43	10.1046/j.0021-8790.2001.00572.x	Paine 1980
Excluded	Empirical but no consumption documented	Diego Urriago, Juan; Himmelman, John H.; Gaymer, Carlos F.	2011	Responses of the black sea urchin Tetrapygus niger to its sea-star predators Heliaster helianthus and Meyenaster gelatinosus under field conditions	JOURNAL OF EXPERIMENTAL MARINE BIOLOGY AND ECOLOGY	399	17	24	10.1016/j.jembe.2011.01.004	Paine 1980
Excluded	Consumption reported, but insufficient information on resource depletion	Diego Urriago, Juan; Himmelman, John H.; Gaymer, Carlos F.	2011	Responses of the black sea urchin Tetrapygus niger to its sea-star predators Heliaster helianthus and Meyenaster gelatinosus under field conditions	JOURNAL OF EXPERIMENTAL MARINE BIOLOGY AND ECOLOGY	399	17	24	10.1016/j.jembe.2011.01.004	Sih et al. 1985
Excluded	Consumption reported, but insufficient information on resource depletion	Diego Urriago, Juan; Himmelman, John H.; Gaymer, Carlos F.	2012	Sea urchin Tetrapygus niger distribution on elevated surfaces represents a strategy for avoiding predatory sea stars	MARINE ECOLOGY PROGRESS SERIES	444	85	95	10.3354/meps09396	Sih et al. 1985
Included	All requirments met	DIEHL, S	1993	RELATIVE CONSUMER SIZES AND THE STRENGTHS OF DIRECT AND INDIRECT INTERACTIONS IN OMNIVOROUS FEEDING RELATIONSHIPS	OIKOS	68	151	157	10.2307/3545321	Sih et al. 1985
Included	All requirments met	DIEHL, S	1995	DIRECT AND INDIRECT EFFECTS OF OMNIVORY IN A LITTORAL LAKE COMMUNITY	ECOLOGY	76	1727	1740	10.2307/1940706	Paine 1980
Excluded	Insuficient diet data	DILL, LM	1987	ANIMAL DECISION-MAKING AND ITS ECOLOGICAL CONSEQUENCES - THE FUTURE OF AQUATIC ECOLOGY AND BEHAVIOR	CANADIAN JOURNAL OF ZOOLOGY-REVUE CANADIENNE DE ZOOLOGIE	65	803	811		Sih et al. 1985
Excluded	No differences in density reported	Dineen, Gerard; Robertson, Anne L.	2010	Subtle top-down control of a freshwater meiofaunal assemblage by juvenile fish	FRESHWATER BIOLOGY	55	1818	1830	10.1111/j.1365-2427.2010.02416.x	Sih et al. 1985
Excluded	Not an experimental or observational study	DODDS, WK	1988	COMMUNITY STRUCTURE AND SELECTION FOR POSITIVE OR NEGATIVE SPECIES INTERACTIONS	OIKOS	53	387	390	10.2307/3565540	Sih et al. 1985
Excluded	Insuficient diet data	Dorn, NJ; Wojdak, JM	2004	The role of omnivorous crayfish in littoral communities	OECOLOGIA	140	150	159	10.1007/s00442-004-1548-9	Paine 1980
Excluded	Not an experimental or observational study	DRAKE, JA	1990	THE MECHANICS OF COMMUNITY ASSEMBLY AND SUCCESSION	JOURNAL OF THEORETICAL BIOLOGY	147	213	233	10.1016/S0022-5193(05)80053-0	Sih et al. 1985
Excluded	Not an experimental or observational study	DRAKE, JA	1991	COMMUNITY-ASSEMBLY MECHANICS AND THE STRUCTURE OF AN EXPERIMENTAL SPECIES ENSEMBLE	AMERICAN NATURALIST	137	1	26	10.1086/285143	Sih et al. 1985
Excluded	Empirical but no consumption documented	DRAKE, JA	1991	COMMUNITY-ASSEMBLY MECHANICS AND THE STRUCTURE OF AN EXPERIMENTAL SPECIES ENSEMBLE	AMERICAN NATURALIST	137	1	26	10.1086/285143	Paine 1980
Excluded	No differences in density reported	Duan, M.; Zhang, T.; Hu, W.; Guan, B.; Wang, Y.; Li, Z.; Zhu, Z.	2010	Increased mortality of growth-enhanced transgenic common carp (Cyprinus carpio L.) under short-term predation risk	JOURNAL OF APPLIED ICHTHYOLOGY	26	908	912	10.1111/j.1439-0426.2010.01479.x	Sih et al. 1985
Excluded	Insuficient diet data	Duarte, C.; Jaramillo, E.; Contreras, H.; Acuna, K.	2010	Cannibalism and food availability in the talitrid amphipod Orchestoidea tuberculata	JOURNAL OF SEA RESEARCH	64	417	421	10.1016/j.seares.2010.02.009	Paine 1980
Excluded	Consumption reported, but insufficient information on resource depletion	Ducarme, X; Wauthy, G; Andre, HM; Lebrun, P	2004	Survey of mites in caves and deep soil and evolution of mites in these habitats	CANADIAN JOURNAL OF ZOOLOGY-REVUE CANADIENNE DE ZOOLOGIE	82	841	850	10.1139/Z04-053	Sih et al. 1985
Excluded	Insuficient diet data	DUDGEON, D	1991	AN EXPERIMENTAL-STUDY OF THE EFFECTS OF PREDATORY FISH ON MACROINVERTEBRATES IN A HONG-KONG STREAM	FRESHWATER BIOLOGY	25	321	330	10.1111/j.1365-2427.1991.tb00494.x	Sih et al. 1985
Excluded	Insuficient diet data	Dudgeon, D	1996	The influence of refugia on predation impacts in a Hong Kong stream	ARCHIV FUR HYDROBIOLOGIE	138	145	159		Sih et al. 1985
Excluded	Not an experimental or observational study	Duffy, JE	2002	Biodiversity and ecosystem function: the consumer connection	OIKOS	99	201	219	10.1034/j.1600-0706.2002.990201.x	Sih et al. 1985
Excluded	Not an experimental or observational study	Duffy, JE	2003	Biodiversity loss, trophic skew and ecosystem functioning	ECOLOGY LETTERS	6	680	687	10.1046/j.1461-0248.2003.00494.x	Paine 1980
Excluded	Resources affected by multiple predators	Duffy, JE; Harvilicz, AM	2001	Species-specific impacts of grazing, amphipods in an eelgrass-bed community	MARINE ECOLOGY-PROGRESS SERIES	223	201	211	10.3354/meps223201	Paine 1980
Excluded	No differences in density reported	DUGGINS, DO; DETHIER, MN	1985	EXPERIMENTAL STUDIES OF HERBIVORY AND ALGAL COMPETITION IN A LOW INTERTIDAL HABITAT	OECOLOGIA	67	183	191	10.1007/BF00384282	Paine 1980
Excluded	Not an experimental or observational study	DUKAS, R; CLARK, CW	1995	SEARCHING FOR CRYPTIC PREY - A DYNAMIC-MODEL	ECOLOGY	76	1320	1326	10.2307/1940938	Sih et al. 1985
Excluded	Consumption reported, but insufficient information on resource depletion	DUMAS, JV; WITMAN, JD	1993	PREDATION BY HERRING-GULLS (LARUS-ARGENTATUS COUES) ON 2 ROCKY INTERTIDAL CRAB SPECIES [CARCINUS-MAENAS (L) AND CANCER-IRRORATUS SAY]	JOURNAL OF EXPERIMENTAL MARINE BIOLOGY AND ECOLOGY	169	89	101	10.1016/0022-0981(93)90045-P	Paine 1980
Excluded	Consumption reported, but insufficient information on resource depletion	Dunham, RA; Chitmanat, C; Nichols, A; Argue, B; Powers, DA; Chen, TT	1999	Predator avoidance of transgenic channel catfish containing salmonid growth hormone genes	MARINE BIOTECHNOLOGY	1	545	551	10.1007/PL00011809	Sih et al. 1985
Excluded	Not an experimental or observational study	Dunne, Jennifer A.	2006	The network structure of food webs	Ecological Networks: Linking Structure to Dynamics in Food Webs		27	86		Paine 1980
Excluded	Insuficient diet data	DURAN, LR; CASTILLA, JC	1989	VARIATION AND PERSISTENCE OF THE MIDDLE ROCKY INTERTIDAL COMMUNITY OF CENTRAL CHILE, WITH AND WITHOUT HUMAN HARVESTING	MARINE BIOLOGY	103	555	562	10.1007/BF00399588	Paine 1980
Excluded	Insuficient diet data	DURAN, LR; OLIVA, D	1987	INTENSITY OF HUMAN PREDATION ON ROCKY SHORES AT LAS-CRUCES IN CENTRAL CHILE	ENVIRONMENTAL CONSERVATION	14	143	149		Paine 1980
Excluded	Not an experimental or observational study	Ebenman, B; Law, R; Borrvall, C	2004	Community viability analysis: The response of ecological communities to species loss	ECOLOGY	85	2591	2600	10.1890/03-8018	Sih et al. 1985
Excluded	Consumption reported, but insufficient information on resource depletion	ECKMAN, JE; DUGGINS, DO	1991	LIFE AND DEATH BENEATH MACROPHYTE CANOPIES - EFFECTS OF UNDERSTORY KELPS ON GROWTH-RATES AND SURVIVAL OF MARINE, BENTHIC SUSPENSION FEEDERS	OECOLOGIA	87	473	487	10.1007/BF00320409	Paine 1980
Excluded	Consumption reported, but insufficient information on resource depletion	Eckman, JE; Thistle, D; Burnett, WC; Paterson, GLJ; Robertson, CY; Lambshead, PJD	2001	Performance of cages as large animal-exclusion devices in the deep sea	JOURNAL OF MARINE RESEARCH	59	79	95	10.1357/002224001321237371	Paine 1980
Excluded	Consumption reported, but insufficient information on resource depletion	Edgar, GJ; Shaw, C	1995	The production and trophic ecology of shallow-water fish assemblages in southern Australia .3. General relationships between sediments, seagrasses, invertebrates and fishes	JOURNAL OF EXPERIMENTAL MARINE BIOLOGY AND ECOLOGY	194	107	131	10.1016/0022-0981(95)00085-2	Paine 1980
Excluded	Not an experimental or observational study	Edwards, Kyle F.; Aquilino, Kristin M.; Best, Rebecca J.; Sellheim, Kirsten L.; Stachowicz, John J.	2010	Prey diversity is associated with weaker consumer effects in a meta-analysis of benthic marine experiments	ECOLOGY LETTERS	13	194	201	10.1111/j.1461-0248.2009.01417.x	Paine 1980
Excluded	No differences in density reported	Effenberger, Michael; Diehl, Sebastian; Gerth, Maximilian; Matthaei, Christoph D.	2011	Patchy bed disturbance and fish predation independently influence the distribution of stream invertebrates and algae	JOURNAL OF ANIMAL ECOLOGY	80	603	614	10.1111/j.1365-2656.2011.01807.x	Sih et al. 1985
Excluded	Insuficient diet data	Eggleston, DB; Lipcius, RN; Grover, JJ	1997	Predator and shelter-size effects on coral reef fish and spiny lobster prey	MARINE ECOLOGY PROGRESS SERIES	149	43	59	10.3354/meps149043	Sih et al. 1985
Excluded	No differences in density reported	EGGLESTON, DB; LIPCIUS, RN; HINES, AH	1992	DENSITY-DEPENDENT PREDATION BY BLUE CRABS UPON INFAUNAL CLAM SPECIES WITH CONTRASTING DISTRIBUTION AND ABUNDANCE PATTERNS	MARINE ECOLOGY-PROGRESS SERIES	85	55	68	10.3354/meps085055	Paine 1980
Excluded	Consumption reported, but insufficient information on resource depletion	Eitam, A; Blaustein, L; Mangel, M	2002	Effects of Anisops sardea (Hemiptera : Notonectidae) on oviposition habitat selection by mosquitoes and other dipterans and on community structure in artificial pools	HYDROBIOLOGIA	485	183	189	10.1023/A:1021315309758	Sih et al. 1985
Excluded	Insuficient diet data	Eitam, Avi; Blaustein, Leon	2010	Effects of predator density and duration of predator occupancy on crustacean abundance and diversity in experimental pools	HYDROBIOLOGIA	652	269	276	10.1007/s10750-010-0357-x	Sih et al. 1985
Excluded	No differences in density reported	EKLOV, P; HAMRIN, SF	1989	PREDATORY EFFICIENCY AND PREY SELECTION - INTERACTIONS BETWEEN PIKE ESOX-LUCIUS, LUCIUS, PERCH PERCA-FLUVIATILIS AND RUDD SCARDINUS-ERYTHROPHTHALMUS	OIKOS	56	149	156	10.2307/3565330	Sih et al. 1985
Excluded	No differences in density reported	Eklov, P; VanKooten, T	2001	Facilitation among piscivorous predators: Effects of prey habitat use	ECOLOGY	82	2486	2494	10.1890/0012-9658(2001)082[2486:FAPPEO]2.0.CO;2	Sih et al. 1985
Excluded	Not an experimental or observational study	EKSCHMITT, K; BRECKLING, B	1994	COMPETITION AND COEXISTENCE - THE CONTRIBUTION OF MODELING TO THE FORMATION OF ECOLOGICAL CONCEPTS	ECOLOGICAL MODELLING	75	71	82	10.1016/0304-3800(94)90008-6	Sih et al. 1985
Excluded	Not an experimental or observational study	Ekstrom, Julia A.; Young, Oran R.	2009	Evaluating Functional Fit between a Set of Institutions and an Ecosystem	ECOLOGY AND SOCIETY	14				Paine 1980
Excluded	Empirical but no consumption documented	ELMQVIST, T; COX, PA; RAINEY, WE; PIERSON, ED	1992	RESTRICTED POLLINATION ON OCEANIC ISLANDS - POLLINATION OF CEIBA-PENTANDRA BY FLYING FOXES IN SAMOA	BIOTROPICA	24	15	23	10.2307/2388469	Paine 1980
Excluded	Not an experimental or observational study	ELNER, RW; VADAS, RL	1990	INFERENCE IN ECOLOGY - THE SEA-URCHIN PHENOMENON IN THE NORTHWESTERN ATLANTIC	AMERICAN NATURALIST	136	108	125	10.1086/285084	Paine 1980
Excluded	Insuficient diet data	ELSER, JJ; CARPENTER, SR	1988	PREDATION-DRIVEN DYNAMICS OF ZOOPLANKTON AND PHYTOPLANKTON COMMUNITIES IN A WHOLE-LAKE EXPERIMENT	OECOLOGIA	76	148	154		Sih et al. 1985
Excluded	Insuficient diet data	ELSER, JJ; CARPENTER, SR	1988	PREDATION-DRIVEN DYNAMICS OF ZOOPLANKTON AND PHYTOPLANKTON COMMUNITIES IN A WHOLE-LAKE EXPERIMENT	OECOLOGIA	76	148	154		Paine 1980
Excluded	Resources affected by multiple predators	ELSER, JJ; LUECKE, C; BRETT, MT; GOLDMAN, CR	1995	EFFECTS OF FOOD-WEB COMPENSATION AFTER MANIPULATION OF RAINBOW-TROUT IN AN OLIGOTROPHIC LAKE	ECOLOGY	76	52	69	10.2307/1940631	Paine 1980
Excluded	Not an experimental or observational study	Enberg, K; Kaitala, V	2003	Managed extinctions in fisheries	ECOSYSTEMS AND SUSTAINABLE DEVELOPMENT IV, VOLS 1 AND 2	18-19	981	987		Paine 1980
Excluded	Not an experimental or observational study	Enberg, Katja; Fowler, Mike S.; Ranta, Esa	2006	The impacts of different management strategies and environmental forcing in ecological communities	PROCEEDINGS OF THE ROYAL SOCIETY B-BIOLOGICAL SCIENCES	273	2491	2499	10.1098/rspb.2006.3611	Paine 1980
Excluded	Insuficient diet data	Englund, G	1999	Effects of fish on the local abundance of crayfish in stream pools	OIKOS	87	48	56	10.2307/3546995	Sih et al. 1985
Excluded	Insuficient diet data	ENGSTROM, NA	1984	DEPTH LIMITATION OF A TROPICAL INTERTIDAL XANTHID CRAB, CATALEPTODIUS-FLORIDANUS, AND A SHALLOW-WATER MAJID, PITHO-ACULEATA - RESULTS OF A CAGING EXPERIMENT	JOURNAL OF CRUSTACEAN BIOLOGY	4	55	62	10.2307/1547895	Paine 1980
Excluded	Insuficient diet data	Eriksson, SP; Wennhage, H; Norkko, J; Norkko, A	2005	Episodic disturbance events modify predator-prey interactions in soft sediments	ESTUARINE COASTAL AND SHELF SCIENCE	64	289	294	10.1016/j.ecss.2005.02.022	Sih et al. 1985
Excluded	Consumption reported, but insufficient information on resource depletion	Ernsting, G; Brandjes, GJ; Block, W; Isaaks, AA	1999	Life-history consequences of predation for a subantarctic beetle: evaluating the contribution of direct and indirect effects	JOURNAL OF ANIMAL ECOLOGY	68	741	752	10.1046/j.1365-2656.1999.00322.x	Sih et al. 1985
Excluded	Insuficient diet data	Essington, TE; Hansson, S	2004	Predator-dependent functional responses and interaction strengths in a natural food web	CANADIAN JOURNAL OF FISHERIES AND AQUATIC SCIENCES	61	2215	2226	10.1139/F04-146	Paine 1980
Excluded	Insuficient diet data	Estes, JA; Danner, EM; Doak, DF; Konar, B; Springer, AM; Steinberg, PD; Tinker, MT; Williams, TM	2004	Complex trophic interactions in kelp forest ecosystems	BULLETIN OF MARINE SCIENCE	74	621	638		Paine 1980
Excluded	Consumption reported, but insufficient information on resource depletion	Estes, JA; Lindberg, DR; Wray, C	2005	Evolution of large body size in abalones (Haliotis): patterns and implications	PALEOBIOLOGY	31	591	606	10.1666/0094-8373(2005)031[0591:EOLBSI]2.0.CO;2	Paine 1980
Excluded	Not an experimental or observational study	Estes, James A.; Tinker, M. Tim; Bodkin, James L.	2010	Using Ecological Function to Develop Recovery Criteria for Depleted Species: Sea Otters and Kelp Forests in the Aleutian Archipelago	CONSERVATION BIOLOGY	24	852	860	10.1111/j.1523-1739.2009.01428.x	Paine 1980
Excluded	Not an experimental or observational study	Faeth, SH; Warren, PS; Shochat, E; Marussich, WA	2005	Trophic dynamics in urban communities	BIOSCIENCE	55	399	407	10.1641/0006-3568(2005)055[0399:TDIUC]2.0.CO;2	Sih et al. 1985
Excluded	Insuficient diet data	Fagan, WF	1997	Omnivory as a stabilizing feature of natural communities	AMERICAN NATURALIST	150	554	567	10.1086/286081	Paine 1980
Excluded	Insuficient diet data	FAGAN, WF; HURD, LE	1994	HATCH DENSITY VARIATION OF A GENERALIST ARTHROPOD PREDATOR - POPULATION CONSEQUENCES AND COMMUNITY IMPACT	ECOLOGY	75	2022	2032	10.2307/1941607	Sih et al. 1985
Excluded	Not an experimental or observational study	Fagan, WF; Moran, MD; Rango, JJ; Hurd, LE	2002	Community effects of praying mantids: a meta-analysis of the influences of species identity and experimental design	ECOLOGICAL ENTOMOLOGY	27	385	395	10.1046/j.1365-2311.2002.00425.x	Sih et al. 1985
Excluded	Insuficient diet data	FAIRWEATHER, PG	1985	DIFFERENTIAL PREDATION ON ALTERNATIVE PREY, AND THE SURVIVAL OF ROCKY INTERTIDAL ORGANISMS IN NEW SOUTH-WALES	JOURNAL OF EXPERIMENTAL MARINE BIOLOGY AND ECOLOGY	89	135	156	10.1016/0022-0981(85)90123-6	Paine 1980
Excluded	Not an experimental or observational study	FAIRWEATHER, PG	1990	IS PREDATION CAPABLE OF INTERACTING WITH OTHER COMMUNITY PROCESSES ON ROCKY REEFS	AUSTRALIAN JOURNAL OF ECOLOGY	15	453	464	10.1111/j.1442-9993.1990.tb01470.x	Sih et al. 1985
Excluded	No differences in density reported	FAIRWEATHER, PG; UNDERWOOD, AJ	1983	THE APPARENT DIET OF PREDATORS AND BIASES DUE TO DIFFERENT HANDLING TIMES OF THEIR PREY	OECOLOGIA	56	169	179	10.1007/BF00379688	Paine 1980
Excluded	Not an experimental or observational study	FAIRWEATHER, PG; UNDERWOOD, AJ	1991	EXPERIMENTAL REMOVALS OF A ROCKY INTERTIDAL PREDATOR - VARIATIONS WITHIN 2 HABITATS IN THE EFFECTS ON PREY	JOURNAL OF EXPERIMENTAL MARINE BIOLOGY AND ECOLOGY	154	29	75	10.1016/0022-0981(91)90075-8	Sih et al. 1985
Excluded	Insuficient diet data	FAIRWEATHER, PG; UNDERWOOD, AJ; MORAN, MJ	1984	PRELIMINARY INVESTIGATIONS OF PREDATION BY THE WHELK MORULA-MARGINALBA	MARINE ECOLOGY-PROGRESS SERIES	17	143	156	10.3354/meps017143	Paine 1980
Excluded	Empirical but no consumption documented	Falkenberg, Laura J.; Russell, Bayden D.; Connell, Sean D.	2012	Stability of Strong Species Interactions Resist the Synergistic Effects of Local and Global Pollution in Kelp Forests	PLOS ONE	7			10.1371/journal.pone.0033841	Paine 1980
Excluded	Consumption reported, but insufficient information on resource depletion	Faraji, F; Janssen, A; Sabelis, MW	2001	Predatory mites avoid ovipositing near counterattacking prey	EXPERIMENTAL AND APPLIED ACAROLOGY	25	613	623	10.1023/A:1016100212909	Sih et al. 1985
Excluded	Consumption reported, but insufficient information on resource depletion	Farlin, J. P.; Lewis, L. S.; Anderson, T. W.; Lai, C. T.	2010	Functional diversity in amphipods revealed by stable isotopes in an eelgrass ecosystem	MARINE ECOLOGY-PROGRESS SERIES	420	277	281	10.3354/meps08873	Paine 1980
Excluded	Insuficient diet data	FARRELL, TM	1988	COMMUNITY STABILITY - EFFECTS OF LIMPET REMOVAL AND REINTRODUCTION IN A ROCKY INTERTIDAL COMMUNITY	OECOLOGIA	75	190	197	10.1007/BF00378596	Paine 1980
Excluded	Consumption reported, but insufficient information on resource depletion	FARRELL, TM	1988	COMMUNITY STABILITY - EFFECTS OF LIMPET REMOVAL AND REINTRODUCTION IN A ROCKY INTERTIDAL COMMUNITY	OECOLOGIA	75	190	197	10.1007/BF00378596	Sih et al. 1985
Excluded	Not an experimental or observational study	Fath, Brian D.; Halnes, Geir	2007	Cyclic energy pathways in ecological food webs	ECOLOGICAL MODELLING	208	17	24	10.1016/j.ecolmodel.2007.04.020	Paine 1980
Excluded	Insuficient diet data	Fauth, JE	1999	Identifying potential keystone species from field data - an example from temporary ponds	ECOLOGY LETTERS	2	36	43	10.1046/j.1461-0248.1999.21046.x	Paine 1980
Excluded	Insuficient diet data	FAUTH, JE; RESETARITS, WJ	1991	INTERACTIONS BETWEEN THE SALAMANDER SIREN-INTERMEDIA AND THE KEYSTONE PREDATOR NOTOPHTHALMUS-VIRIDESCENS	ECOLOGY	72	827	838	10.2307/1940585	Paine 1980
Excluded	Resources affected by multiple predators	Fedriani, JM; Palomares, F; Delibes, M	1999	Niche relations among three sympatric Mediterranean carnivores	OECOLOGIA	121	138	148	10.1007/s004420050915	Sih et al. 1985
Excluded	Consumption reported, but insufficient information on resource depletion	Fedriani, JM; Travaini, A	2000	Predator trophic guild assignment: The importance of the method of diet quantification	REVUE D ECOLOGIE-LA TERRE ET LA VIE	55	129	139		Paine 1980
Excluded	Empirical but no consumption documented	Felinks, Birgit; Wiegand, Thorsten	2008	Exploring spatiotemporal patterns in early stages of primary succession on former lignite mining sites	JOURNAL OF VEGETATION SCIENCE	19	267	276	10.3170/2008-8-18369	Paine 1980
Excluded	No differences in density reported	Fetahi, Tadesse; Schagerl, Michael; Mengistou, Seyoum; Libralato, Simone	2011	Food web structure and trophic interactions of the tropical highland lake Hayq, Ethiopia	ECOLOGICAL MODELLING	222	804	813	10.1016/j.ecolmodel.2010.09.038	Paine 1980
Excluded	No differences in density reported	Fincke, OM; Yanoviak, SP; Hanschu, RD	1997	Predation by odonates depresses mosquito abundance in water-filled tree holes in Panama	OECOLOGIA	112	244	253	10.1007/s004420050307	Sih et al. 1985
Excluded	Insuficient diet data	Finke, DL; Denno, RF	2003	Intra-guild predation relaxes natural enemy impacts on herbivore populations	ECOLOGICAL ENTOMOLOGY	28	67	73	10.1046/j.1365-2311.2003.00475.x	Sih et al. 1985
Excluded	Consumption reported, but insufficient information on resource depletion	Fisher, Jonathan A. D.	2008	Using polyclonal antibodies to detect predation by dogwhelks Nucella lapillus (L.)	JOURNAL OF EXPERIMENTAL MARINE BIOLOGY AND ECOLOGY	361	28	35	10.1016/j.jembe.2008.04.002	Paine 1980
Excluded	Insuficient diet data	Fitzgerald, Jean D.; Pepper, Nicola; Solomon, Mike G.	2007	Interactions among predators and phytophagous mites on apple; possible impact on biocontrol of Panonychus ulmi by Typhlodromus pyri in orchards	BIOCONTROL SCIENCE AND TECHNOLOGY	17	1009	1019	10.1080/09583150701666728	Sih et al. 1985
Excluded	Insuficient diet data	Fitzgerald, Jean; Pepper, Nicola; Easterbrook, Mike; Pope, Tom; Solomon, Mike	2007	Interactions among phytophagous mites, and introduced and naturally occurring predatory mites, on strawberry in the UK	EXPERIMENTAL AND APPLIED ACAROLOGY	43	33	47	10.1007/s10493-007-9094-x	Sih et al. 1985
Excluded	Insuficient diet data	Fitzgerald, Jean; Xu, Xiangming; Pepper, Nicola; Easterbrook, Mike; Solomon, Mike	2008	The spatial and temporal distribution of predatory and phytophagous mites in field-grown strawberry in the UK	EXPERIMENTAL AND APPLIED ACAROLOGY	44	293	306	10.1007/s10493-008-9151-0	Sih et al. 1985
Excluded	Empirical but no consumption documented	FLECKER, AS	1992	FISH TROPHIC GUILDS AND THE STRUCTURE OF A TROPICAL STREAM - WEAK DIRECT VS STRONG INDIRECT EFFECTS	ECOLOGY	73	927	940	10.2307/1940169	Paine 1980
Excluded	Empirical but no consumption documented	Flecker, AS	1997	Habitat modification by tropical fishes: Environmental heterogeneity and the variability of interaction strength	JOURNAL OF THE NORTH AMERICAN BENTHOLOGICAL SOCIETY	16	286	295	10.2307/1468258	Paine 1980
Excluded	Insuficient diet data	Fleming, RA; Candau, JN	1998	Influences of climatic change on some ecological processes of an insect outbreak system in Canada's boreal forests and the implications for biodiversity	ENVIRONMENTAL MONITORING AND ASSESSMENT	49	235	249	10.1023/A:1005818108382	Paine 1980
Excluded	Consumption reported, but insufficient information on resource depletion	Fletcher, DJ; Underwood, AJ	2002	How to cope with negative estimates of components of variance in ecological field studies	JOURNAL OF EXPERIMENTAL MARINE BIOLOGY AND ECOLOGY	273	89	95	10.1016/S0022-0981(02)00142-9	Sih et al. 1985
Excluded	Insuficient diet data	FLETCHER, WJ	1987	INTERACTIONS AMONG SUBTIDAL AUSTRALIAN SEA-URCHINS, GASTROPODS, AND ALGAE - EFFECTS OF EXPERIMENTAL REMOVALS	ECOLOGICAL MONOGRAPHS	57	89	109	10.2307/1942640	Paine 1980
Excluded	Insuficient diet data	FLINT, RW; KALKE, RD	1986	BIOLOGICAL ENHANCEMENT OF ESTUARINE BENTHIC COMMUNITY STRUCTURE	MARINE ECOLOGY-PROGRESS SERIES	31	23	33	10.3354/meps031023	Paine 1980
Excluded	Not an experimental or observational study	Foley, Melissa M.; Halpern, Benjamin S.; Micheli, Fiorenza; Armsby, Matthew H.; Caldwell, Margaret R.; Crain, Caitlin M.; Prahler, Erin; Rohr, Nicole; Sivas, Deborah; Beck, Michael W.; Carr, Mark H.; Crowder, Larry B.; Duffy, J. Emmett; Hacker, Sally D.; McLeod, Karen L.; Palumbi, Stephen R.; Peterson, Charles H.; Regan, Helen M.; Ruckelshaus, Mary H.; Sandifer, Paul A.; Steneck, Robert S.	2010	Guiding ecological principles for marine spatial planning	MARINE POLICY	34	955	966	10.1016/j.marpol.2010.02.001	Paine 1980
Excluded	Not an experimental or observational study	Foreman, K; Valiela, I; Sarda, R	1995	Controls of benthic marine food webs	SCIENTIA MARINA	59	119	128		Paine 1980
Excluded	No differences in density reported	FORRESTER, GE	1994	INFLUENCES OF PREDATORY FISH ON THE DRIFT DISPERSAL AND LOCAL-DENSITY OF STREAM INSECTS	ECOLOGY	75	1208	1218	10.2307/1937447	Sih et al. 1985
Excluded	Empirical but no consumption documented	Forsman, JT; Monkkonen, M; Hukkanen, M	2001	Effects of predation on community assembly and spatial dispersion of breeding forest birds	ECOLOGY	82	232	244	10.1890/0012-9658(2001)082[0232:EOPOCA]2.0.CO;2	Sih et al. 1985
Excluded	Consumption reported, but insufficient information on resource depletion	FOSTER, MS	1990	ORGANIZATION OF MACROALGAL ASSEMBLAGES IN THE NORTHEAST PACIFIC - THE ASSUMPTION OF HOMOGENEITY AND THE ILLUSION OF GENERALITY	HYDROBIOLOGIA	192	21	33	10.1007/BF00006225	Sih et al. 1985
Excluded	Insuficient diet data	Foster, MS; Nigg, EW; Kiguchi, LM; Hardin, DD; Pearse, JS	2003	Temporal variation and succession in an algal-dominated high intertidal assemblage	JOURNAL OF EXPERIMENTAL MARINE BIOLOGY AND ECOLOGY	289	15	39	10.1016/S0022-0981(03)00035-2	Paine 1980
Excluded	Insuficient diet data	FOWLER, SV; MACGARVIN, M	1985	THE IMPACT OF HAIRY WOOD ANTS, FORMICA-LUGUBRIS, ON THE GUILD STRUCTURE OF HERBIVOROUS INSECTS ON BIRCH, BETULA-PUBESCENS	JOURNAL OF ANIMAL ECOLOGY	54	847	855	10.2307/4382	Paine 1980
Excluded	Consumption reported, but insufficient information on resource depletion	France, R; Westcott, K; delGiorgio, P; Klein, G; Kalff, J	1996	Vertical foodweb structure of freshwater zooplankton assemblages estimated by stable nitrogen isotopes	RESEARCHES ON POPULATION ECOLOGY	38	283	287	10.1007/BF02515738	Paine 1980
Excluded	Consumption reported, but insufficient information on resource depletion	France, RL	1997	delta N-15 examination of the Lindeman-Hutchinson-Peters theory of increasing omnivory with trophic height in aquatic foodwebs	RESEARCHES ON POPULATION ECOLOGY	39	121	125	10.1007/BF02765257	Paine 1980
Excluded	Insuficient diet data	Francis, Tessa B.; Scheuerell, Mark D.; Brodeur, Richard D.; Levin, Phillip S.; Ruzicka, James J.; Tolimieri, Nick; Peterson, William T.	2012	Climate shifts the interaction web of a marine plankton community	GLOBAL CHANGE BIOLOGY	18	2498	2508	10.1111/j.1365-2486.2012.02702.x	Paine 1980
Excluded	Insuficient diet data	Freeman, A	2006	Size-dependent trait-mediated indirect interactions among sea urchin herbivores	BEHAVIORAL ECOLOGY	17	182	187	10.1093/beheco/arj014	Paine 1980
Excluded	Consumption reported, but insufficient information on resource depletion	FRETWELL, SD	1987	FOOD-CHAIN DYNAMICS - THE CENTRAL THEORY OF ECOLOGY	OIKOS	50	291	301	10.2307/3565489	Paine 1980
Excluded	No differences in density reported	FUENTES, ER; JAKSIC, FM	1988	THE HUMP-BACKED SPECIES-DIVERSITY CURVE - WHY HAS IT NOT BEEN FOUND AMONG LAND ANIMALS	OIKOS	53	139	143	10.2307/3565674	Sih et al. 1985
Excluded	Resources affected by multiple predators	Gabel, Friederike; Stoll, Stefan; Fischer, Philipp; Pusch, Martin T.; Garcia, Xavier-Francois	2011	Waves affect predator-prey interactions between fish and benthic invertebrates	OECOLOGIA	165	101	109	10.1007/s00442-010-1841-8	Sih et al. 1985
Excluded	Not an experimental or observational study	Gabriel, W; Luttbeg, B; Sih, A; Tollrian, R	2005	Environmental tolerance, heterogeneity, and the evolution of reversible plastic responses	AMERICAN NATURALIST	166	339	353	10.1086/432558	Sih et al. 1985
Excluded	Consumption reported, but insufficient information on resource depletion	Gagliano, Monica	2008	On the spot: the absence of predators reveals eyespot plasticity in a marine fish	BEHAVIORAL ECOLOGY	19	733	739	10.1093/beheco/arn013	Sih et al. 1985
Excluded	Resources affected by multiple predators	GAINES, SD	1985	HERBIVORY AND BETWEEN-HABITAT DIVERSITY - THE DIFFERENTIAL EFFECTIVENESS OF DEFENSES IN A MARINE PLANT	ECOLOGY	66	473	485	10.2307/1940396	Paine 1980
Excluded	Insuficient diet data	Gallet, Romain; Alizon, Samuel; Comte, Pierre-Arnaud; Gutierrez, Arnaud; Depaulis, Frantz; van Baalen, Minus; Michel, Eric; Muller-Graf, Christine D. M.	2007	Predation and disturbance interact to shape prey species diversity	AMERICAN NATURALIST	170	143	154	10.1086/518567	Sih et al. 1985
Excluded	Insuficient diet data	Gallet, Romain; Alizon, Samuel; Comte, Pierre-Arnaud; Gutierrez, Arnaud; Depaulis, Frantz; van Baalen, Minus; Michel, Eric; Muller-Graf, Christine D. M.	2007	Predation and disturbance interact to shape prey species diversity	AMERICAN NATURALIST	170	143	154	10.1086/518567	Paine 1980
Excluded	Insuficient diet data	Gamradt, SC; Kats, LB	1996	Effect of introduced crayfish and mosquitofish on California newts	CONSERVATION BIOLOGY	10	1155	1162	10.1046/j.1523-1739.1996.10041155.x	Sih et al. 1985
Excluded	Insuficient diet data	Gardner, JL	1998	Experimental evidence for edge-related predation in a fragmented agricultural landscape	AUSTRALIAN JOURNAL OF ECOLOGY	23	311	321	10.1111/j.1442-9993.1998.tb00736.x	Sih et al. 1985
Excluded	Insuficient diet data	Garvey, JE; Rettig, JE; Stein, RA; Lodge, DM; Klosiewski, SP	2003	Scale-dependent associations among fish predation, littoral habitat, and distributions of crayfish species	ECOLOGY	84	3339	3348	10.1890/02-0444	Sih et al. 1985
Excluded	Insuficient diet data	GARVEY, JE; STEIN, RA; THOMAS, HM	1994	ASSESSING HOW FISH PREDATION AND INTERSPECIFIC PREY COMPETITION INFLUENCE A CRAYFISH ASSEMBLAGE	ECOLOGY	75	532	547	10.2307/1939556	Sih et al. 1985
Excluded	Insuficient diet data	GASCON, C	1992	AQUATIC PREDATORS AND TADPOLE PREY IN CENTRAL AMAZONIA - FIELD DATA AND EXPERIMENTAL MANIPULATIONS	ECOLOGY	73	971	980	10.2307/1940173	Sih et al. 1985
Excluded	Not an experimental or observational study	Gaydos, Joseph K.; Dierauf, Leslie; Kirby, Grant; Brosnan, Deborah; Gilardi, Kirsten; Davis, Gary E.	2008	Top 10 Principles for Designing Healthy Coastal Ecosystems Like the Salish Sea	ECOHEALTH	5	460	471	10.1007/s10393-009-0209-1	Paine 1980
Excluded	Insuficient diet data	Gaymer, Carlos F.; Himmelman, John H.	2008	A keystone predatory sea star in the intertidal zone is controlled by a higher-order predatory sea star in the subtidal zone	MARINE ECOLOGY PROGRESS SERIES	370	143	153	10.3354/meps07663	Sih et al. 1985
Excluded	No differences in density reported	Gaymer, CF; Himmelman, JH; Johnson, LE	2002	Effect of intra- and interspecific interactions on the feeding behavior of two subtidal sea stars	MARINE ECOLOGY PROGRESS SERIES	232	149	162	10.3354/meps232149	Sih et al. 1985
Excluded	Insuficient diet data	Gelwick, FP	2000	Grazer identity changes the spatial distribution of cascading trophic effects in stream pools	OECOLOGIA	125	573	583	10.1007/s004420000485	Paine 1980
Excluded	Not an experimental or observational study	Getz, WM; Westerhoff, HV; Hofmeyr, JHS; Snoep, JL	2003	Control analysis of trophic chains	ECOLOGICAL MODELLING	168	153	171	10.1016/S0304-3800(03)00208-4	Paine 1980
Excluded	Consumption reported, but insufficient information on resource depletion	Giacomini, Henrique Correa; Lima, Dilermando Pereira, Jr.; Latini, Anderson Oliveira; Viana Espirito-Santo, Helder Mateus	2011	Spatio-temporal segregation and size distribution of fish assemblages as related to non-native species occurrence in the middle rio Doce Valley, MG, Brazil	NEOTROPICAL ICHTHYOLOGY	9	135	146		Sih et al. 1985
Excluded	Insuficient diet data	Gianguzza, P.; Bonaviri, C.; Milisenda, G.; Barcellona, A.; Agnetta, D.; Fernandez, T. Vega; Badalamenti, F.	2010	Macroalgal assemblage type affects predation pressure on sea urchins by altering adhesion strength	MARINE ENVIRONMENTAL RESEARCH	70	82	86	10.1016/j.marenvres.2010.03.006	Paine 1980
Excluded	Consumption reported, but insufficient information on resource depletion	GIANINO, JS; JONES, JS	1989	THE EFFECTS OF DISPERSION ON FREQUENCY-DEPENDENT PREDATION OF POLYMORPHIC PREY	HEREDITY	62	265	268	10.1038/hdy.1989.37	Sih et al. 1985
Excluded	Consumption reported, but insufficient information on resource depletion	Gilbert, L; Norman, R; Laurenson, KM; Reid, HW; Hudson, PJ	2001	Disease persistence and apparent competition in a three-host community: an empirical and analytical study of large-scale, wild populations	JOURNAL OF ANIMAL ECOLOGY	70	1053	1061	10.1046/j.0021-8790.2001.00558.x	Sih et al. 1985
Excluded	Consumption reported, but insufficient information on resource depletion	Gimonneau, Geoffrey; Bouyer, Jeremy; Morand, Serge; Besansky, Nora J.; Diabate, Abdoulaye; Simard, Frederic	2010	A behavioral mechanism underlying ecological divergence in the malaria mosquito Anopheles gambiae	BEHAVIORAL ECOLOGY	21	1087	1092	10.1093/beheco/arq114	Sih et al. 1985
Excluded	Consumption reported, but insufficient information on resource depletion	Gimonneau, Geoffrey; Pombi, Marco; Dabire, Roch K.; Diabate, Abdoulaye; Morand, Serge; Simard, Frederic	2012	Behavioural responses of Anopheles gambiae sensu stricto M and S molecular form larvae to an aquatic predator in Burkina Faso	PARASITES & VECTORS	5			10.1186/1756-3305-5-65	Sih et al. 1985
Excluded	Not an experimental or observational study	GLEESON, SK; WILSON, DS	1986	EQUILIBRIUM DIET - OPTIMAL FORAGING AND PREY COEXISTENCE	OIKOS	46	139	144	10.2307/3565460	Paine 1980
Excluded	Resources affected by multiple predators	Glen, AS; Dickman, CR	2005	Complex interactions among mammalian carnivores in Australia, and their implications for wildlife management	BIOLOGICAL REVIEWS	80	387	401	10.1017/S1464793105006718	Sih et al. 1985
Excluded	Insuficient diet data	Gloeckner, David R.; Luczkovich, Joseph J.	2008	Experimental assessment of trophic impacts from a network model of a seagrass ecosystem: Direct and indirect effects of gulf flounder, spot and pinfish on benthic polychaetes	JOURNAL OF EXPERIMENTAL MARINE BIOLOGY AND ECOLOGY	357	109	120	10.1016/j.jembe.2007.12.031	Paine 1980
Excluded	Insuficient diet data	GODOY, C; MORENO, CA	1989	INDIRECT EFFECTS OF HUMAN EXCLUSION FROM THE ROCKY INTERTIDAL IN SOUTHERN CHILE - A CASE OF CROSS-LINKAGE BETWEEN HERBIVORES	OIKOS	54	101	106	10.2307/3565902	Paine 1980
Excluded	Resources affected by multiple predators	Goheen, Jacob R.; Palmer, Todd M.; Keesing, Felicia; Riginos, Corinna; Young, Truman P.	2010	Large herbivores facilitate savanna tree establishment via diverse and indirect pathways	JOURNAL OF ANIMAL ECOLOGY	79	372	382	10.1111/j.1365-2656.2009.01644.x	Paine 1980
Excluded	Empirical but no consumption documented	Goldberg, DE; Rajaniemi, T; Gurevitch, J; Stewart-Oaten, A	1999	Empirical approaches to quantifying interaction intensity: Competition and facilitation along productivity gradients	ECOLOGY	80	1118	1131	10.1890/0012-9658(1999)080[1118:EATQII]2.0.CO;2	Sih et al. 1985
Excluded	Insuficient diet data	Golden, HE; Deegan, LA	1998	The trophic interactions of young Arctic grayling (Thymallus arcticus) in an Arctic tundra stream	FRESHWATER BIOLOGY	39	637	648	10.1046/j.1365-2427.1998.00314.x	Paine 1980
Excluded	Not an experimental or observational study	GOLDWASSER, L; ROUGHGARDEN, J	1993	CONSTRUCTION AND ANALYSIS OF A LARGE CARIBBEAN FOOD WEB	ECOLOGY	74	1216	1233	10.2307/1940492	Paine 1980
Excluded	Not an experimental or observational study	Goldwasser, L; Roughgarden, J	1997	Sampling effects and the estimation of food-web properties	ECOLOGY	78	41	54	10.1890/0012-9658(1997)078[0041:SEATEO]2.0.CO;2	Paine 1980
Excluded	Consumption reported, but insufficient information on resource depletion	Gonzalez-Caro, Sebastian; Parra, Juan L.; Graham, Catherine H.; McGuire, Jimmy A.; Daniel Cadena, Carlos	2012	Sensitivity of Metrics of Phylogenetic Structure to Scale, Source of Data and Species Pool of Hummingbird Assemblages along Elevational Gradients	PLOS ONE	7			10.1371/journal.pone.0035472	Sih et al. 1985
Excluded	No differences in density reported	Gonzalez, Sergio C.; Touchon, Justin C.; Vonesh, James R.	2011	Interactions Between Competition and Predation Shape Early Growth and Survival of Two Neotropical Hylid Tadpoles	BIOTROPICA	43	633	639	10.1111/j.1744-7429.2010.00748.x	Sih et al. 1985
Excluded	Consumption reported, but insufficient information on resource depletion	GOOCH, S; BAILLIE, SR; BIRKHEAD, TR	1991	MAGPIE PICA-PICA AND SONGBIRD POPULATIONS - RETROSPECTIVE INVESTIGATION OF TRENDS IN POPULATION-DENSITY AND BREEDING SUCCESS	JOURNAL OF APPLIED ECOLOGY	28	1068	1086	10.2307/2404226	Sih et al. 1985
Excluded	Resources affected by multiple predators	GOOD, TP	1992	EXPERIMENTAL ASSESSMENT OF GULL PREDATION ON THE JONAH CRAB CANCER-BOREALIS (STIMPSON) IN NEW-ENGLAND ROCKY INTERTIDAL AND SHALLOW SUBTIDAL ZONES	JOURNAL OF EXPERIMENTAL MARINE BIOLOGY AND ECOLOGY	157	275	284	10.1016/0022-0981(92)90167-9	Paine 1980
Excluded	Insuficient diet data	GOOD, TP	1992	EXPERIMENTAL ASSESSMENT OF GULL PREDATION ON THE JONAH CRAB CANCER-BOREALIS (STIMPSON) IN NEW-ENGLAND ROCKY INTERTIDAL AND SHALLOW SUBTIDAL ZONES	JOURNAL OF EXPERIMENTAL MARINE BIOLOGY AND ECOLOGY	157	275	284	10.1016/0022-0981(92)90167-9	Sih et al. 1985
Excluded	Insuficient diet data	Grabowski, Jonathan H.; Hughes, A. Randall; Kimbro, David L.	2008	HABITAT COMPLEXITY INFLUENCES CASCADING EFFECTS OF MULTIPLE PREDATORS	ECOLOGY	89	3413	3422	10.1890/07-1057.1	Sih et al. 1985
Excluded	Consumption reported, but insufficient information on resource depletion	Grant, A	2000	Deep-sea diversity: Overlooked messages from shallow-water sediments	MARINE ECOLOGY-PUBBLICAZIONI DELLA STAZIONE ZOOLOGICA DI NAPOLI I	21	97	112	10.1046/j.1439-0485.2000.00713.x	Sih et al. 1985
Excluded	Consumption reported, but insufficient information on resource depletion	GRAY, JS	1981	DETECTING POLLUTION INDUCED CHANGES IN COMMUNITIES USING THE LOG-NORMAL DISTRIBUTION OF INDIVIDUALS AMONG SPECIES	MARINE POLLUTION BULLETIN	12	173	176	10.1016/0025-326X(81)90230-7	Paine 1980
Excluded	Consumption reported, but insufficient information on resource depletion	GRAY, JS	1982	EFFECTS OF POLLUTANTS ON MARINE ECOSYSTEMS	NETHERLANDS JOURNAL OF SEA RESEARCH	16	424	443	10.1016/0077-7579(82)90048-5	Paine 1980
Excluded	Not an experimental or observational study	Greenman, J. V.; Hoyle, A. S.	2010	Pathogen Exclusion from Eco-Epidemiological Systems	AMERICAN NATURALIST	176	149	158	10.1086/653669	Sih et al. 1985
Excluded	Consumption reported, but insufficient information on resource depletion	Gregoire, A; Garnier, S; Dreano, N; Faivre, B	2003	Nest predation in Blackbirds (Turdus merula) and the influence of nest characteristics	ORNIS FENNICA	80	1	10		Sih et al. 1985
Excluded	Insuficient diet data	Greig, HS; McIntosh, AR	2006	Indirect effects of predatory trout on organic matter processing in detritus-based stream food webs	OIKOS	112	31	40		Paine 1980
Excluded	Consumption reported, but insufficient information on resource depletion	Grenouillet, G; Pont, D; Seip, KL	2002	Abundance and species richness as a function of food resources and vegetation structure: juvenile fish assemblages in rivers	ECOGRAPHY	25	641	650	10.1034/j.1600-0587.2002.250601.x	Sih et al. 1985
Excluded	Insuficient diet data	Grether, GF; Millie, DF; Bryant, MJ; Reznick, DN; Mayea, W	2001	Rain forest canopy cover, resource availability, and life history evolution in guppies	ECOLOGY	82	1546	1559	10.1890/0012-9658(2001)082[1546:RFCCRA]2.0.CO;2	Paine 1980
Excluded	Empirical but no consumption documented	Gribben, Paul E.; Byers, James E.; Clements, Michael; McKenzie, Louise A.; Steinberg, Peter D.; Wright, Jeffrey T.	2009	Behavioural interactions between ecosystem engineers control community species richness	ECOLOGY LETTERS	12	1127	1136	10.1111/j.1461-0248.2009.01366.x	Paine 1980
Excluded	Not an experimental or observational study	Griffen, BD	2006	Detecting emergent effects of multiple predator species	OECOLOGIA	148	702	709	10.1007/s00442-006-0414-3	Sih et al. 1985
Excluded	Not an experimental or observational study	Griffen, Blaine D.; Drake, John M.	2008	A review of extinction in experimental populations	JOURNAL OF ANIMAL ECOLOGY	77	1274	1287	10.1111/j.1365-2656.2008.01426.x	Sih et al. 1985
Excluded	Insuficient diet data	GRIFFITH, DM; POULSON, TL	1993	MECHANISMS AND CONSEQUENCES OF INTRASPECIFIC COMPETITION IN A CARABID CAVE BEETLE	ECOLOGY	74	1373	1383	10.2307/1940067	Paine 1980
Excluded	Consumption reported, but insufficient information on resource depletion	Griffiths, Allison M.; Gosselin, Louis A.	2008	Ontogenetic shift in susceptibility to predators in juvenile northern abalone, Haliotis kamtschatkana	JOURNAL OF EXPERIMENTAL MARINE BIOLOGY AND ECOLOGY	360	85	93	10.1016/j.jembe.2008.04.004	Sih et al. 1985
Excluded	Empirical but no consumption documented	Griscom, Bronson; Griscom, Heather; Deacon, Sarah	2011	Species-Specific Barriers to Tree Regeneration in High Elevation Habitats of West Virginia	RESTORATION ECOLOGY	19	660	670	10.1111/j.1526-100X.2010.00661.x	Sih et al. 1985
Excluded	Not an experimental or observational study	GROVER, JP	1995	COMPETITION, HERBIVORY, AND ENRICHMENT - NUTRIENT-BASED MODELS FOR EDIBLE AND INEDIBLE PLANTS	AMERICAN NATURALIST	145	746	774	10.1086/285766	Sih et al. 1985
Excluded	Consumption reported, but insufficient information on resource depletion	Gruner, Daniel S.; Kolekar, Arunima; McLaughlin, John P.; Strong, Donald R.	2009	Host resistance reverses the outcome of competition between microparasites	ECOLOGY	90	1721	1728	10.1890/08-1616.1	Paine 1980
Excluded	Not an experimental or observational study	Gruner, Daniel S.; Smith, Jennifer E.; Seabloom, Eric W.; Sandin, Stuart A.; Ngai, Jacqueline T.; Hillebrand, Helmut; Harpole, W. Stanley; Elser, James J.; Cleland, Elsa E.; Bracken, Matthew E. S.; Borer, Elizabeth T.; Bolker, Benjamin M.	2008	A cross-system synthesis of consumer and nutrient resource control on producer biomass	ECOLOGY LETTERS	11	740	755	10.1111/j.1461-0248.2008.01192.x	Sih et al. 1985
Excluded	Resources affected by multiple predators	Gruner, DS; Taylor, AD	2006	Richness and species composition of arboreal arthropods affected by nutrients and predators: a press experiment	OECOLOGIA	147	714	724	10.1007/s00442-005-0337-4	Sih et al. 1985
Excluded	Not an experimental or observational study	Guichard, F	2005	Interaction strength and extinction risk in a metacommunity	PROCEEDINGS OF THE ROYAL SOCIETY B-BIOLOGICAL SCIENCES	272	1571	1576	10.1098/rpb.2005.3118	Paine 1980
Excluded	Not an experimental or observational study	Guichard, Frederic; Steenweg, Robin	2008	Intrinsic and extrinsic causes of spatial variability across scales in a metacommunity	JOURNAL OF THEORETICAL BIOLOGY	250	113	124	10.1016/j.jtbi.2007.09.018	Paine 1980
Excluded	Resources affected by multiple predators	Guidetti, P	2004	Consumers of sea urchins, Paracentrotus lividus and Arbacia lixula, in shallow Mediterranean rocky reefs	HELGOLAND MARINE RESEARCH	58	110	116	10.1007/s10152-004-0176-4	Paine 1980
Excluded	Insuficient diet data	Guidetti, P	2006	Marine reserves reestablish lost predatory interactions and cause community changes in rocky reefs	ECOLOGICAL APPLICATIONS	16	963	976	10.1890/1051-0761(2006)016[0963:MRRLPI]2.0.CO;2	Paine 1980
Excluded	Consumption reported, but insufficient information on resource depletion	Guidetti, P; Bianchi, CN; Chiantore, M; Schiaparelli, S; Morri, C; Cattaneo-Vietti, R	2004	Living on the rocks: substrate mineralogy and the structure of subtidal rocky substrate communities in the Mediterranean Sea	MARINE ECOLOGY-PROGRESS SERIES	274	57	68	10.3354/meps274057	Paine 1980
Excluded	Resources affected by multiple predators	Guidetti, P; Bussotti, S; Boero, F	2005	Evaluating the effects of protection on fish predators and sea urchins in shallow artificial rocky habitats: a case study in the northern Adriatic Sea	MARINE ENVIRONMENTAL RESEARCH	59	333	348	10.1016/j.marenvres.2004.05.008	Paine 1980
Excluded	Resources affected by multiple predators	Guidetti, P.; Dulcic, J.	2007	Relationships among predatory fish, sea urchins and barrens in Mediterranean rocky reefs across a latitudinal gradient	MARINE ENVIRONMENTAL RESEARCH	63	168	184	10.1016/j.marenvres.2006.08.002	Paine 1980
Excluded	Insuficient diet data	Gunnarsson, B; Hake, M	1999	Bird predation affects canopy-living arthropods in city parks	CANADIAN JOURNAL OF ZOOLOGY-REVUE CANADIENNE DE ZOOLOGIE	77	1419	1428	10.1139/cjz-77-9-1419	Sih et al. 1985
Excluded	Not an experimental or observational study	Gurevitch, J; Morrison, JA; Hedges, LV	2000	The interaction between competition and predation: A meta-analysis of field experiments	AMERICAN NATURALIST	155	435	453	10.1086/303337	Sih et al. 1985
Excluded	Consumption reported, but insufficient information on resource depletion	GUREVITCH, J; MORROW, LL; WALLACE, A; WALSH, JS	1992	A METAANALYSIS OF COMPETITION IN FIELD EXPERIMENTS	AMERICAN NATURALIST	140	539	572	10.1086/285428	Sih et al. 1985
Excluded	Consumption reported, but insufficient information on resource depletion	Hagen, NT; Andersen, A; Stabell, OB	2002	Alarm responses of the green sea urchin, Strongylocentrotus droebachiensis, induced by chemically labelled durophagous predators and simulated acts of predation	MARINE BIOLOGY	140	365	374	10.1007/s002270100694	Paine 1980
Excluded	Not an experimental or observational study	Hairston, NG; Hairston, NG	1997	Does food web complexity eliminate trophic-level dynamics?	AMERICAN NATURALIST	149	1001	1007		Paine 1980
Excluded	Resources affected by multiple predators	Hakkarainen, H; Korpimaki, E	1996	Competitive and predatory interactions among raptors: An observational and experimental study	ECOLOGY	77	1134	1142	10.2307/2265582	Sih et al. 1985
Excluded	Not an experimental or observational study	Halaj, J; Wise, DH	2001	Terrestrial trophic cascades: How much do they trickle?	AMERICAN NATURALIST	157	262	281	10.1086/319190	Sih et al. 1985
Excluded	Insuficient diet data	Hall, RO; Wallace, JB; Eggert, SL	2000	Organic matter flow in stream food webs with reduced detrital resource base	ECOLOGY	81	3445	3463	10.1890/0012-9658(2000)081[3445:OMFISF]2.0.CO;2	Paine 1980
Excluded	Insuficient diet data	HALL, SJ; RAFFAELLI, D; ROBERTSON, MR; BASFORD, DJ	1990	THE ROLE OF THE PREDATORY CRAB, LIOCARCINUS-DEPURATOR, IN A MARINE FOOD WEB	JOURNAL OF ANIMAL ECOLOGY	59	421	438	10.2307/4872	Paine 1980
Excluded	Not an experimental or observational study	HALL, SJ; RAFFAELLI, D; TURRELL, WR	1990	PREDATOR-CAGING EXPERIMENTS IN MARINE SYSTEMS - A REEXAMINATION OF THEIR VALUE	AMERICAN NATURALIST	136	657	672	10.1086/285121	Paine 1980
Excluded	Not an experimental or observational study	HALL, SJ; RAFFAELLI, DG	1993	FOOD WEBS - THEORY AND REALITY	ADVANCES IN ECOLOGICAL RESEARCH, VOL 24	24	187	239	10.1016/S0065-2504(08)60043-4	Sih et al. 1985
Excluded	Consumption reported, but insufficient information on resource depletion	Hall, SR; Duffy, MA; Caceres, CE	2005	Selective predation and productivity jointly drive complex behavior in host-parasite systems	AMERICAN NATURALIST	165	70	81	10.1086/426601	Sih et al. 1985
Excluded	Empirical but no consumption documented	Halpin, PM; Strub, PT; Peterson, WT; Baumgartner, TR	2004	An overview of interactions among oceanography, marine ecosystems, climatic and human disruptions along the eastern margins of the Pacific Ocean	REVISTA CHILENA DE HISTORIA NATURAL	77	371	409		Paine 1980
Excluded	No differences in density reported	HAMBRIGHT, KD; HALL, RO	1992	DIFFERENTIAL ZOOPLANKTON FEEDING BEHAVIORS, SELECTIVITIES, AND COMMUNITY IMPACTS OF 2 PLANKTIVOROUS FISHES	ENVIRONMENTAL BIOLOGY OF FISHES	35	401	411	10.1007/BF00004992	Sih et al. 1985
Excluded	Insuficient diet data	Hamilton, Diana J.; Diamond, Antony W.; Wells, Peter G.	2006	Shorebirds, snails, and the amphipod (Corophium volutator) in the upper Bay of Fundy: top-down vs. bottom-up factors, and the influence of compensatory interactions on mudflat ecology	HYDROBIOLOGIA	567	285	306	10.1007/s10750-006-0062-y	Paine 1980
Excluded	Consumption reported, but insufficient information on resource depletion	Hanisch, Justin R.; Tonn, William M.; Paszkowski, Cynthia A.; Scrimgeour, Garry J.	2010	delta C-13 and delta N-15 Signatures in Muscle and Fin Tissues: Nonlethal Sampling Methods for Stable Isotope Analysis of Salmonids	NORTH AMERICAN JOURNAL OF FISHERIES MANAGEMENT	30	1	11	10.1577/M09-048.1	Paine 1980
Excluded	Insuficient diet data	Hanna, R; Wilson, LT; Zalom, FG; Flaherty, DL	1997	Effects of predation and competition on the population dynamics of Tetranychus pacificus on grapevines	JOURNAL OF APPLIED ECOLOGY	34	878	888	10.2307/2405279	Sih et al. 1985
Excluded	Not an experimental or observational study	HANSSON, L	1989	PREDATION IN HETEROGENEOUS LANDSCAPES - HOW TO EVALUATE TOTAL IMPACT	OIKOS	54	117	119	10.2307/3565904	Sih et al. 1985
Excluded	Insuficient diet data	HANSSON, S; RUDSTAM, LG; JOHANSSON, S	1990	ARE MARINE PLANKTONIC INVERTEBRATES FOOD LIMITED - THE CASE OF MYSIS-MIXTA (CRUSTACEA, MYSIDACEA) IN THE BALTIC SEA	OECOLOGIA	84	430	432		Sih et al. 1985
Excluded	Insuficient diet data	Harley, CDG	2002	Light availability indirectly limits herbivore growth and abundance in a high rocky intertidal community during the winter	LIMNOLOGY AND OCEANOGRAPHY	47	1217	1222		Paine 1980
Excluded	Resources affected by multiple predators	HART, DD	1985	GRAZING INSECTS MEDIATE ALGAL INTERACTIONS IN A STREAM BENTHIC COMMUNITY	OIKOS	44	40	46	10.2307/3544041	Paine 1980
Excluded	Consumption reported, but insufficient information on resource depletion	Hart, DD; Merz, RA	1998	Predator prey interactions in a benthic stream community: a field test of flow-mediated refuges	OECOLOGIA	114	263	273	10.1007/s004420050445	Sih et al. 1985
Excluded	Empirical but no consumption documented	HART, TB; HART, JA; MURPHY, PG	1989	MONODOMINANT AND SPECIES-RICH FORESTS OF THE HUMID TROPICS - CAUSES FOR THEIR CO-OCCURRENCE	AMERICAN NATURALIST	133	613	633	10.1086/284941	Paine 1980
Excluded	Empirical but no consumption documented	Hartney, KB; Grorud, KA	2002	The effect of sea urchins as biogenic structures on the local abundance of a temperate reef fish	OECOLOGIA	131	506	513	10.1007/s00442-002-0908-6	Sih et al. 1985
Excluded	No differences in density reported	HARVEY, BC	1993	BENTHIC ASSEMBLAGES IN UTAH HEADWATER STREAMS WITH AND WITHOUT TROUT	CANADIAN JOURNAL OF ZOOLOGY-REVUE CANADIENNE DE ZOOLOGIE	71	896	900	10.1139/z93-117	Paine 1980
Excluded	Insuficient diet data	Harvey, CT; Eubanks, MD	2004	Effect of habitat complexity on biological control by the red imported fire ant (Hymenoptera : Formicidae) in collards	BIOLOGICAL CONTROL	29	348	358	10.1016/j.biocontrol.2003.08.006	Paine 1980
Excluded	Not an experimental or observational study	Harwell, Mark A.; Gentile, John H.; Cummins, Kenneth W.; Highsmith, Raymond C.; Hilborn, Ray; McRoy, C. Peter; Parrish, Julia; Weingartner, Thomas	2010	A Conceptual Model of Natural and Anthropogenic Drivers and Their Influence on the Prince William Sound, Alaska, Ecosystem	HUMAN AND ECOLOGICAL RISK ASSESSMENT	16	672	726	10.1080/10807039.2010.501011	Paine 1980
Excluded	Resources affected by multiple predators	Havens, KE	1999	Comparative analysis of lake plankton structure vs. function	AQUATIC SCIENCES	61	150	167	10.1007/s000270050059	Paine 1980
Excluded	Consumption reported, but insufficient information on resource depletion	Hawkins, C. E.; Baars, C.; Hesterman, H.; Hocking, G. J.; Jones, M. E.; Lazenby, B.; Mann, D.; Mooney, N.; Pemberton, D.; Pyecroft, S.; Restani, M.; Wiersma, J.	2006	Emerging disease and population decline of an island endemic, the Tasmanian devil Sarcophilus harrisii	BIOLOGICAL CONSERVATION	131	307	324	10.1016/j.biocon.2006.04.010	Sih et al. 1985
Excluded	Consumption reported, but insufficient information on resource depletion	Hawkins, CE; Racey, PA	2005	Low population density of a tropical forest carnivore, Cryptoprocta ferox: implications for protected area management	ORYX	39	35	43	10.1017/S0030605305000074	Sih et al. 1985
Excluded	Consumption reported, but insufficient information on resource depletion	HAWKINS, CP	1985	FOOD-HABITS OF SPECIES OF EPHEMERELLID MAYFLIES (EPHEMEROPTERA, INSECTA) IN STREAMS OF OREGON	AMERICAN MIDLAND NATURALIST	113	343	352	10.2307/2425580	Paine 1980
Excluded	Insuficient diet data	HE, X; KITCHELL, JF	1990	DIRECT AND INDIRECT EFFECTS OF PREDATION ON A FISH COMMUNITY - A WHOLE-LAKE EXPERIMENT	TRANSACTIONS OF THE AMERICAN FISHERIES SOCIETY	119	825	835	10.1577/1548-8659(1990)119<0825:DAIEOP>2.3.CO;2	Paine 1980
Excluded	Not an experimental or observational study	HE, X; KITCHELL, JF; CARPENTER, SR; HODGSON, JR; SCHINDLER, DE; COTTINGHAM, KL	1993	FOOD-WEB STRUCTURE AND LONG-TERM PHOSPHORUS RECYCLING - A SIMULATION-MODEL EVALUATION	TRANSACTIONS OF THE AMERICAN FISHERIES SOCIETY	122	773	783	10.1577/1548-8659(1993)122<0773:FWSALT>2.3.CO;2	Paine 1980
Excluded	Not an experimental or observational study	Heck, KL; Hays, G; Orth, RJ	2003	Critical evaluation of the nursery role hypothesis for seagrass meadows	MARINE ECOLOGY PROGRESS SERIES	253	123	136	10.3354/meps253123	Sih et al. 1985
Excluded	Consumption reported, but insufficient information on resource depletion	Hecnar, SJ; MCloskey, RT	1997	Changes in the composition of a ranid frog community following bullfrog extinction	AMERICAN MIDLAND NATURALIST	137	145	150	10.2307/2426763	Sih et al. 1985
Excluded	Consumption reported, but insufficient information on resource depletion	Hein, Catherine L.; Crowl, Todd A.	2010	Running the predator gauntlet: do freshwater shrimp (Atya lanipes) migrate above waterfalls to avoid fish predation?	JOURNAL OF THE NORTH AMERICAN BENTHOLOGICAL SOCIETY	29	431	443	10.1899/09-033.1	Sih et al. 1985
Excluded	Insuficient diet data	Henke, SE; Bryant, FC	1999	Effects of coyote removal on the faunal community in western Texas	JOURNAL OF WILDLIFE MANAGEMENT	63	1066	1081	10.2307/3802826	Paine 1980
Excluded	Insuficient diet data	HENTTONEN, H; OKSANEN, T; JORTIKKA, A; HAUKISALMI, V	1987	HOW MUCH DO WEASELS SHAPE MICROTINE CYCLES IN THE NORTHERN FENNOSCANDIAN TAIGA	OIKOS	50	353	365	10.2307/3565496	Sih et al. 1985
Excluded	Insuficient diet data	Herbst, David B.; Silldorff, Erik L.; Cooper, Scott D.	2009	The influence of introduced trout on the benthic communities of paired headwater streams in the Sierra Nevada of California	FRESHWATER BIOLOGY	54	1324	1342	10.1111/j.1365-2427.2009.02187.x	Sih et al. 1985
Excluded	Insuficient diet data	Hernandez, L.; Laundre, J. W.; Grajales, K. M.; Portales, G. L.; Lopez-Portillo, J.; Gonzalez-Romero, A.; Garcia, A.; Martinez, J. M.	2011	Plant productivity, predation, and the abundance of black-tailed jackrabbits in the Chihuahuan Desert of Mexico	JOURNAL OF ARID ENVIRONMENTS	75	1043	1049	10.1016/j.jaridenv.2010.12.021	Sih et al. 1985
Excluded	Consumption reported, but insufficient information on resource depletion	Hero, JM; Gascon, C; Magnusson, WE	1998	Direct and indirect effects of predation on tadpole community structure in the Amazon rainforest	AUSTRALIAN JOURNAL OF ECOLOGY	23	474	482	10.1111/j.1442-9993.1998.tb00755.x	Sih et al. 1985
Excluded	Consumption reported, but insufficient information on resource depletion	Hero, JM; Magnusson, WE; Rocha, CFD; Catterall, CP	2001	Antipredator defenses influence the distribution of amphibian prey species in the central Amazon Rain Forest	BIOTROPICA	33	131	141	10.1111/j.1744-7429.2001.tb00163.x	Sih et al. 1985
Excluded	Not an experimental or observational study	HERRICKS, EE	1984	ASPECTS OF MONITORING IN RIVER BASIN MANAGEMENT	WATER SCIENCE AND TECHNOLOGY	16	259	274		Paine 1980
Excluded	Insuficient diet data	Hethcote, HW; Wang, WD; Han, LT; Zhien, M	2004	A predator-prey model with infected prey	THEORETICAL POPULATION BIOLOGY	66	259	268	10.1016/j.tpb.2004.06.010	Sih et al. 1985
Excluded	Insuficient diet data	HEWS, DK	1995	OVERALL PREDATOR FEEDING RATES AND RELATIVE SUSCEPTIBILITY OF LARGE AND SMALL TADPOLES TO FISH PREDATION DEPEND ON MICROHABITAT - A LABORATORY STUDY	JOURNAL OF HERPETOLOGY	29	142	145	10.2307/1565103	Sih et al. 1985
Excluded	Not an experimental or observational study	HIGASHI, M; NAKAJIMA, H	1995	INDIRECT EFFECTS IN ECOLOGICAL INTERACTION NETWORKS .1. THE CHAIN RULE APPROACH	MATHEMATICAL BIOSCIENCES	130	99	128	10.1016/0025-5564(94)00119-7	Sih et al. 1985
Excluded	Insuficient diet data	Hildrew, AG; Woodward, G; Winterbottom, JH; Orton, S	2004	Strong density dependence in a predatory insect: large-scale experiments in a stream	JOURNAL OF ANIMAL ECOLOGY	73	448	458	10.1111/j.0021-8790.2004.00819.x	Sih et al. 1985
Excluded	Insuficient diet data	Hildrew, AG; Woodward, G; Winterbottom, JH; Orton, S	2004	Strong density dependence in a predatory insect: large-scale experiments in a stream	JOURNAL OF ANIMAL ECOLOGY	73	448	458	10.1111/j.0021-8790.2004.00819.x	Paine 1980
Excluded	Not an experimental or observational study	Hill, MF; Witman, JD; Caswell, H	2004	Markov chain analysis of succession in a rocky subtidal community	AMERICAN NATURALIST	164	E46	E61	10.1086/422340	Paine 1980
Excluded	Resources affected by multiple predators	Hily, C; Bouteille, M	1999	Modifications of the specific diversity and feeding guilds in an intertidal sediment colonized by an eelgrass meadow (Zostera marina) (Brittany, France)	COMPTES RENDUS DE L ACADEMIE DES SCIENCES SERIE III-SCIENCES DE LA VIE-LIFE SCIENCES	322	1121	1131	10.1016/S0764-4469(99)00112-2	Paine 1980
Excluded	Resources affected by multiple predators	Hindell, JS; Jenkins, GP; Keough, MJ	2000	Variability in abundances of fishes associated with seagrass habitats in relation to diets of predatory fishes	MARINE BIOLOGY	136	725	737	10.1007/s002270050732	Sih et al. 1985
Excluded	No differences in density reported	Hindell, JS; Jenkins, GP; Keough, MJ	2001	Spatial and temporal variability in the effects of fish predation on macrofauna in relation to habitat complexity and cage effects	MARINE ECOLOGY PROGRESS SERIES	224	231	250	10.3354/meps224231	Sih et al. 1985
Excluded	Resources affected by multiple predators	HINES, AH; HADDON, AM; WIECHERT, LA	1990	GUILD STRUCTURE AND FORAGING IMPACT OF BLUE CRABS AND EPIBENTHIC FISH IN A SUBESTUARY OF CHESAPEAKE BAY	MARINE ECOLOGY-PROGRESS SERIES	67	105	126	10.3354/meps067105	Paine 1980
Excluded	Resources affected by multiple predators	HIXON, MA; BEETS, JP	1993	PREDATION, PREY REFUGES, AND THE STRUCTURE OF CORAL-REEF FISH ASSEMBLAGES	ECOLOGICAL MONOGRAPHS	63	77	101	10.2307/2937124	Sih et al. 1985
Excluded	Resources affected by multiple predators	HIXON, MA; BROSTOFF, WN	1985	SUBSTRATE CHARACTERISTICS, FISH GRAZING, AND EPIBENTHIC REEF ASSEMBLAGES OF HAWAII	BULLETIN OF MARINE SCIENCE	37	200	213		Paine 1980
Excluded	Insuficient diet data	Hixon, MA; Carr, MH	1997	Synergistic predation, density dependence, and population regulation in marine fish	SCIENCE	277	946	949	10.1126/science.277.5328.946	Sih et al. 1985
Excluded	Insuficient diet data	Hixon, MA; Jones, GP	2005	Competition, predation, and density-dependent mortality in demersal marine fishes	ECOLOGY	86	2847	2859	10.1890/04-1455	Sih et al. 1985
Excluded	Not an experimental or observational study	HIXON, MA; MENGE, BA	1991	SPECIES-DIVERSITY - PREY REFUGES MODIFY THE INTERACTIVE EFFECTS OF PREDATION AND COMPETITION	THEORETICAL POPULATION BIOLOGY	39	178	200	10.1016/0040-5809(91)90035-E	Paine 1980
Excluded	Insuficient diet data	HIXON, MA; MENGE, BA	1991	SPECIES-DIVERSITY - PREY REFUGES MODIFY THE INTERACTIVE EFFECTS OF PREDATION AND COMPETITION	THEORETICAL POPULATION BIOLOGY	39	178	200	10.1016/0040-5809(91)90035-E	Sih et al. 1985
Excluded	Not an experimental or observational study	Hixon, MA; Pacala, SW; Sandin, SA	2002	Population regulation: Historical context and contemporary challenges of open vs. closed systems	ECOLOGY	83	1490	1508	10.2307/3071969	Sih et al. 1985
Excluded	Insuficient diet data	Ho, Chuan-Kai; Pennings, Steven C.	2008	Consequences of omnivory for trophic interactions on a salt marsh shrub	ECOLOGY	89	1714	1722	10.1890/07-1069.1	Paine 1980
Excluded	Resources affected by multiple predators	Hodge, MA; Marshall, SD	1996	An experimental analysis of intraguild predation among three genera of web-building spiders: Hypochilus, Coras and Achaearanea (Araneae: Hypochilidae, Amaurobiidae and Theridiidae)	JOURNAL OF ARACHNOLOGY	24	101	110		Sih et al. 1985
Excluded	Not an experimental or observational study	Hodge, S; Arthur, W	1996	Contramensal interactions between species	OIKOS	77	371	375	10.2307/3546080	Sih et al. 1985
Excluded	No differences in density reported	Hoeinghaus, David J.; Winemiller, Kirk O.; Agostinho, Angelo A.	2008	Hydrogeomorphology and river impoundment affect food-chain length of diverse Neotropical food webs	OIKOS	117	984	995	10.1111/j.0030-1299.2008.16459.x	Paine 1980
Excluded	Not an experimental or observational study	Holland, J. Nathaniel; DeAngelis, Donald L.	2009	Consumer-resource theory predicts dynamic transitions between outcomes of interspecific interactions	ECOLOGY LETTERS	12	1357	1366	10.1111/j.1461-0248.2009.01390.x	Paine 1980
Excluded	Not an experimental or observational study	Holland, JN	2002	Benefits and costs of mutualism: demographic consequences in a pollinating seed-consumer interaction	PROCEEDINGS OF THE ROYAL SOCIETY B-BIOLOGICAL SCIENCES	269	1405	1412	10.1098/rspb.2002.2027	Paine 1980
Excluded	No differences in density reported	Holmes, Thomas H.; McCormick, Mark I.	2010	Size-selectivity of predatory reef fish on juvenile prey	MARINE ECOLOGY PROGRESS SERIES	399	273	283	10.3354/meps08337	Sih et al. 1985
Excluded	Resources affected by multiple predators	Holomuzki, Joseph R.; Feminella, Jack W.; Power, Mary E.	2010	Biotic interactions in freshwater benthic habitats	JOURNAL OF THE NORTH AMERICAN BENTHOLOGICAL SOCIETY	29	220	244	10.1899/08-044.1	Paine 1980
Excluded	No differences in density reported	HOLOMUZKI, JR; COLLINS, JP	1987	TROPHIC DYNAMICS OF A TOP PREDATOR, AMBYSTOMA-TIGRINUM-NEBULOSUM (CAUDATA, AMBYSTOMATIDAE), IN A LENTIC COMMUNITY	COPEIA		949	957		Paine 1980
Excluded	Not an experimental or observational study	HOLT, RD	1987	PREY COMMUNITIES IN PATCHY ENVIRONMENTS	OIKOS	50	276	290	10.2307/3565488	Sih et al. 1985
Excluded	Not an experimental or observational study	HOLT, RD; KOTLER, BP	1987	SHORT-TERM APPARENT COMPETITION	AMERICAN NATURALIST	130	412	430	10.1086/284718	Sih et al. 1985
Excluded	Not an experimental or observational study	HOLT, RD; LAWTON, JH	1994	THE ECOLOGICAL CONSEQUENCES OF SHARED NATURAL ENEMIES	ANNUAL REVIEW OF ECOLOGY AND SYSTEMATICS	25	495	520	10.1146/annurev.ecolsys.25.1.495	Sih et al. 1985
Excluded	Not an experimental or observational study	Holt, RD; Polis, GA	1997	A theoretical framework for intraguild predation	AMERICAN NATURALIST	149	745	764	10.1086/286018	Sih et al. 1985
Excluded	Not an experimental or observational study	Holt, Robert D.; Barfield, Michael	2009	Trophic interactions and range limits: the diverse roles of predation	PROCEEDINGS OF THE ROYAL SOCIETY B-BIOLOGICAL SCIENCES	276	1435	1442	10.1098/rspb.2008.1536	Sih et al. 1985
Excluded	Not an experimental or observational study	HOM, CL; COCHRAN, ME	1991	ECOLOGICAL EXPERIMENTS - ASSUMPTIONS, APPROACHES, AND PROSPECTS	HERPETOLOGICA	47	460	473		Sih et al. 1985
Excluded	Empirical but no consumption documented	HOPE, AS; STOW, DA	1993	AN ANALYSIS OF TREE MORTALITY IN SOUTHERN CALIFORNIA USING HIGH-SPATIAL-RESOLUTION REMOTELY-SENSED SPECTRAL RADIANCES - A CLIMATIC-CHANGE SCENARIO	LANDSCAPE AND URBAN PLANNING	24	87	94	10.1016/0169-2046(93)90087-T	Paine 1980
Excluded	Empirical but no consumption documented	Hori, M; Noda, T	2001	An unpredictable indirect effect of algal consumption by gulls on crows	ECOLOGY	82	3251	3256	10.2307/2679848	Paine 1980
Excluded	Not an experimental or observational study	Hosack, Geoffrey R.; Li, Hiram W.; Rossignol, Philippe A.	2009	Sensitivity of system stability to model structure	ECOLOGICAL MODELLING	220	1054	1062	10.1016/j.ecolmodel.2009.01.033	Sih et al. 1985
Excluded	Consumption reported, but insufficient information on resource depletion	Hoset, Katrine S.; Koivisto, Elina; Huitu, Otso; Ylonen, Hannu; Korpimaki, Erkki	2009	Multiple predators induce risk reduction in coexisting vole species	OIKOS	118	1421	1429	10.1111/j.1600-0706.2009.17263.x	Sih et al. 1985
Excluded	No differences in density reported	Howeth, Jennifer G.; Leibold, Mathew A.	2010	Prey dispersal rate affects prey species composition and trait diversity in response to multiple predators in metacommunities	JOURNAL OF ANIMAL ECOLOGY	79	1000	1011	10.1111/j.1365-2656.2010.01715.x	Sih et al. 1985
Excluded	No differences in density reported	HUANG, CF; SIH, A	1990	EXPERIMENTAL STUDIES ON BEHAVIORALLY MEDIATED, INDIRECT INTERACTIONS THROUGH A SHARED PREDATOR	ECOLOGY	71	1515	1522	10.2307/1938288	Sih et al. 1985
Excluded	No differences in density reported	HUANG, CF; SIH, A	1991	AN EXPERIMENTAL-STUDY ON THE EFFECTS OF SALAMANDER LARVAE ON ISOPODS IN STREAM POOLS	FRESHWATER BIOLOGY	25	451	459	10.1111/j.1365-2427.1991.tb01388.x	Sih et al. 1985
Excluded	No differences in density reported	HUANG, CF; SIH, A	1991	EXPERIMENTAL STUDIES ON DIRECT AND INDIRECT INTERACTIONS IN A 3 TROPHIC-LEVEL STREAM SYSTEM	OECOLOGIA	85	530	536	10.1007/BF00323765	Sih et al. 1985
Excluded	Consumption reported, but insufficient information on resource depletion	Huitu, O; Norrdahl, K; Korpimaki, E	2004	Competition, predation and interspecific synchrony in cyclic small mammal communities	ECOGRAPHY	27	197	206	10.1111/j.0906-7590.2003.03684.x	Sih et al. 1985
Excluded	Consumption reported, but insufficient information on resource depletion	Hulme, PE	1996	Herbivory, plant regeneration, and species coexistence	JOURNAL OF ECOLOGY	84	609	615	10.2307/2261482	Sih et al. 1985
Excluded	Not an experimental or observational study	Hunsicker, Mary E.; Essington, Timothy E.	2008	Evaluating the potential for trophodynamic control of fish by the longfin inshore squid (Loligo pealeii) in the Northwest Atlantic Ocean	CANADIAN JOURNAL OF FISHERIES AND AQUATIC SCIENCES	65	2524	2535	10.1139/F08-154	Paine 1980
Excluded	Empirical but no consumption documented	HUNT, HW; COLEMAN, DC; INGHAM, ER; INGHAM, RE; ELLIOTT, ET; MOORE, JC; ROSE, SL; REID, CPP; MORLEY, CR	1987	THE DETRITAL FOOD WEB IN A SHORTGRASS PRAIRIE	BIOLOGY AND FERTILITY OF SOILS	3	57	68		Paine 1980
Excluded	Empirical but no consumption documented	Hunt, HW; Wall, DH	2002	Modelling the effects of loss of soil biodiversity on ecosystem function	GLOBAL CHANGE BIOLOGY	8	33	50	10.1046/j.1365-2486.2002.00425.x	Paine 1980
Excluded	Consumption reported, but insufficient information on resource depletion	HUNTER, AF; AARSSEN, LW	1988	PLANTS HELPING PLANTS	BIOSCIENCE	38	34	40	10.2307/1310644	Sih et al. 1985
Excluded	Not an experimental or observational study	Hunter, Mark D.	2009	Trophic promiscuity, intraguild predation and the problem of omnivores	AGRICULTURAL AND FOREST ENTOMOLOGY	11	125	131	10.1111/j.1461-9563.2008.00427.x	Paine 1980
Excluded	Insuficient diet data	HURD, LE; EISENBERG, RM	1990	ARTHROPOD COMMUNITY RESPONSES TO MANIPULATION OF A BITROPHIC PREDATOR GUILD	ECOLOGY	71	2107	2114	10.2307/1938624	Sih et al. 1985
Excluded	Not an experimental or observational study	HURLBERT, SH	1984	PSEUDOREPLICATION AND THE DESIGN OF ECOLOGICAL FIELD EXPERIMENTS	ECOLOGICAL MONOGRAPHS	54	187	211	10.2307/1942661	Paine 1980
Excluded	Not an experimental or observational study	Huxel, Gary R.	2007	Antagonistic and synergistic interactions among predators	BULLETIN OF MATHEMATICAL BIOLOGY	69	2093	2104	10.1007/s11538-007-9214-0	Sih et al. 1985
Excluded	Not an experimental or observational study	Huxel, GR; McCann, K; Polis, GA	2002	Effects of partitioning allochthonous and autochthonous resources on food web stability	ECOLOGICAL RESEARCH	17	419	432	10.1046/j.1440-1703.2002.00501.x	Paine 1980
Excluded	Consumption reported, but insufficient information on resource depletion	Ilse, Linda A.; Hellgren, Eric C.	2007	Indirect interactions among dendrophages: Porcupines predispose pinyon pines to bark beetle attack	FOREST ECOLOGY AND MANAGEMENT	242	217	226	10.1016/j.foreco.2007.01.035	Sih et al. 1985
Excluded	Resources affected by multiple predators	Ims, RA; Fuglei, E	2005	Trophic interaction cycles in tundra ecosystems and the impact of climate change	BIOSCIENCE	55	311	322	10.1641/0006-3568(2005)055[0311:TICITE]2.0.CO;2	Paine 1980
Excluded	Insuficient diet data	Ims, Rolf A.; Yoccoz, Nigel G.; Brathen, Kari Anne; Fauchald, Per; Tveraa, Torkild; Hausner, Vera	2007	Can reindeer overabundance cause a trophic cascade?	ECOSYSTEMS	10	607	622	10.1007/s10021-007-9060-9	Paine 1980
Excluded	Not an experimental or observational study	Innes, J; Barker, G	1999	Ecological consequences of toxin use for mammalian pest control in New Zealand - An overview	NEW ZEALAND JOURNAL OF ECOLOGY	23	111	127		Paine 1980
Excluded	Consumption reported, but insufficient information on resource depletion	Innes, J; Hay, R; Flux, I; Bradfield, P; Speed, H; Jansen, P	1999	Successful recovery of North Island kokako Callaeas cinerea wilsoni populations, by adaptive management	BIOLOGICAL CONSERVATION	87	201	214	10.1016/S0006-3207(98)00053-6	Sih et al. 1985
Excluded	Consumption reported, but insufficient information on resource depletion	Irschick, DJ; Losos, JB	1999	Do lizards avoid habitats in which performance is submaximal? The relationship between sprinting capabilities and structural habitat use in Caribbean anoles	AMERICAN NATURALIST	154	293	305	10.1086/303239	Sih et al. 1985
Excluded	Consumption reported, but insufficient information on resource depletion	Irschick, DJ; Vitt, LJ; Zani, PA; Losos, JB	1997	A comparison of evolutionary radiations in mainland and Caribbean Anolis lizards	ECOLOGY	78	2191	2203	10.1890/0012-9658(1997)078[2191:ACOERI]2.0.CO;2	Sih et al. 1985
Excluded	Not an experimental or observational study	Iverson, SJ; Field, C; Bowen, WD; Blanchard, W	2004	Quantitative fatty acid signature analysis: A new method of estimating predator diets	ECOLOGICAL MONOGRAPHS	74	211	235	10.1890/02-4105	Paine 1980
Excluded	Not an experimental or observational study	IVES, AR	1995	PREDICTING THE RESPONSE OF POPULATIONS TO ENVIRONMENTAL-CHANGE	ECOLOGY	76	926	941	10.2307/1939357	Paine 1980
Excluded	Resources affected by multiple predators	Ives, AR; Carpenter, SR; Dennis, B	1999	Community interaction webs and zooplankton responses to planktivory manipulations	ECOLOGY	80	1405	1421	10.1890/0012-9658(1997)080[1405:CIWAZR]2.0.CO;2	Paine 1980
Excluded	Not an experimental or observational study	Ives, AR; Dennis, B; Cottingham, KL; Carpenter, SR	2003	Estimating community stability and ecological interactions from time-series data	ECOLOGICAL MONOGRAPHS	73	301	330	10.1890/0012-9615(2003)073[0301:ECSAEI]2.0.CO;2	Paine 1980
Excluded	Insuficient diet data	IWASAKI, K	1993	ANALYSES OF LIMPET DEFENSE AND PREDATOR OFFENSE IN THE FIELD	MARINE BIOLOGY	116	277	289	10.1007/BF00350018	Paine 1980
Excluded	Not an experimental or observational study	Jackson, A. C.	2010	Effects of topography on the environment	JOURNAL OF THE MARINE BIOLOGICAL ASSOCIATION OF THE UNITED KINGDOM	90	169	192	10.1017/S0025315409991123	Paine 1980
Excluded	Insuficient diet data	Jaenike, J	2002	Time-delayed effects of climate variation on host-parasite dynamics	ECOLOGY	83	917	924	10.1890/0012-9658(2002)083[0917:TDEOCV]2.0.CO;2	Paine 1980
Excluded	Empirical but no consumption documented	Jaenike, J; Perlman, SJ	2002	Ecology and evolution of host-parasite associations: Mycophagous Drosophila and their parasitic nematodes	AMERICAN NATURALIST	160	S23	S39	10.1086/342137	Paine 1980
Excluded	Not an experimental or observational study	JAKSIC, FM	1981	ABUSE AND MISUSE OF THE TERM GUILD IN ECOLOGICAL-STUDIES	OIKOS	37	397	400	10.2307/3544138	Paine 1980
Excluded	Consumption reported, but insufficient information on resource depletion	JAKSIC, FM; JIMENEZ, JE; CASTRO, SA; FEINSINGER, P	1992	NUMERICAL AND FUNCTIONAL-RESPONSE OF PREDATORS TO A LONG-TERM DECLINE IN MAMMALIAN PREY AT A SEMIARID NEOTROPICAL SITE	OECOLOGIA	89	90	101	10.1007/BF00319020	Sih et al. 1985
Excluded	Insuficient diet data	Jano, AP; Jefferies, RL; Rockwell, RF	1998	The detection of vegetational change by multitemporal analysis of LANDSAT data: the effects of goose foraging (vol 86, pg 93, 1998)	JOURNAL OF ECOLOGY	86	362	+		Paine 1980
Excluded	Insuficient diet data	Jano, AP; Jefferies, RL; Rockwell, RF	1998	The detection of vegetational change by multitemporal analysis of LANDSAT data: the effects of goose foraging	JOURNAL OF ECOLOGY	86	93	99	10.1046/j.1365-2745.1998.00232.x	Paine 1980
Excluded	Empirical but no consumption documented	Jansen, A; Healey, M	2003	Frog communities and wetland condition: relationships with grazing by domestic livestock along an Australian floodplain river	BIOLOGICAL CONSERVATION	109	207	219	10.1016/S0006-3207(02)00148-9	Sih et al. 1985
Excluded	Consumption reported, but insufficient information on resource depletion	Jara, F. G.; Perotti, M. G.; Dieguez, M. C.	2012	Distribution of backswimmers in shallow ponds of Patagonia and their predatory role on a common tadpole-copepod assemblage	NEW ZEALAND JOURNAL OF MARINE AND FRESHWATER RESEARCH	46	459	473	10.1080/00288330.2012.707130	Sih et al. 1985
Excluded	Resources affected by multiple predators	JARA, HF; MORENO, CA	1984	HERBIVORY AND STRUCTURE IN A MIDLITTORAL ROCKY COMMUNITY - A CASE IN SOUTHERN CHILE	ECOLOGY	65	28	38	10.2307/1939455	Paine 1980
Excluded	Insuficient diet data	Jenkins, SR; Hawkins, SJ; Norton, TA	1999	Interaction between a fucoid canopy and limpet grazing in structuring a low shore intertidal community	JOURNAL OF EXPERIMENTAL MARINE BIOLOGY AND ECOLOGY	233	41	63	10.1016/S0022-0981(98)00128-2	Paine 1980
Excluded	Insuficient diet data	JERNAKOFF, P	1985	AN EXPERIMENTAL EVALUATION OF THE INFLUENCE OF BARNACLES, CREVICES AND SEASONAL PATTERNS OF GRAZING ON ALGAL DIVERSITY AND COVER IN AN INTERTIDAL BARNACLE ZONE	JOURNAL OF EXPERIMENTAL MARINE BIOLOGY AND ECOLOGY	88	287	302	10.1016/0022-0981(85)90236-9	Paine 1980
Excluded	Resources affected by multiple predators	JERNAKOFF, P; FAIRWEATHER, PG	1985	AN EXPERIMENTAL-ANALYSIS OF INTERACTIONS AMONG SEVERAL INTERTIDAL ORGANISMS	JOURNAL OF EXPERIMENTAL MARINE BIOLOGY AND ECOLOGY	94	71	88	10.1016/0022-0981(85)90050-4	Paine 1980
Excluded	Consumption reported, but insufficient information on resource depletion	Jiang, L; Kulczycki, A	2004	Competition, predation and species responses to environmental change	OIKOS	106	217	224	10.1111/j.0030-1299.2004.13056.x	Sih et al. 1985
Excluded	Insuficient diet data	Jiang, L; Morin, PJ	2005	Predator diet breadth influences the relative importance of bottom-up and top-down control of prey biomass and diversity	AMERICAN NATURALIST	165	350	363	10.1086/428300	Sih et al. 1985
Excluded	Resources affected by multiple predators	Jiang, Lin; Krumins, Jennifer Adams	2006	Emergent multiple predator effects in an experimental microbial community	ECOLOGICAL RESEARCH	21	723	731	10.1007/s11284-006-0181-y	Sih et al. 1985
Excluded	Insuficient diet data	Jiang, Lin; Krumins, Jennifer Adams	2006	Consumer vs environmental productivity control of bacterial diversity and bacteria-mediated organic matter decomposition	OIKOS	114	441	450	10.1111/j.2006.0030-1299.14961.x	Sih et al. 1985
Excluded	Empirical but no consumption documented	JOHNSON, CR; MANN, KH	1986	THE CRUSTOSE CORALLINE ALGA, PHYMATOLITHON FOSLIE, INHIBITS THE OVERGROWTH OF SEAWEEDS WITHOUT RELYING ON HERBIVORES	JOURNAL OF EXPERIMENTAL MARINE BIOLOGY AND ECOLOGY	96	127	146	10.1016/0022-0981(86)90238-8	Paine 1980
Excluded	Insuficient diet data	JOHNSON, DM; PIERCE, CL; MARTIN, TH; WATSON, CN; BOHANAN, RE; CROWLEY, PH	1987	PREY DEPLETION BY ODONATE LARVAE - COMBINING EVIDENCE FROM MULTIPLE FIELD EXPERIMENTS	ECOLOGY	68	1459	1465	10.2307/1939229	Sih et al. 1985
Excluded	Insuficient diet data	JOHNSON, LE	1992	POTENTIAL AND PERIL OF FIELD EXPERIMENTATION - THE USE OF COPPER TO MANIPULATE MOLLUSCAN HERBIVORES	JOURNAL OF EXPERIMENTAL MARINE BIOLOGY AND ECOLOGY	160	251	262	10.1016/0022-0981(92)90241-2	Paine 1980
Excluded	Consumption reported, but insufficient information on resource depletion	Johnson, M-L.; Armitage, S.; Scholz, B. C. G.; Merritt, D. J.; Cribb, B. W.; Zalucki, M. P.	2007	Predator presence moves Helicoverpa armigera larvae to distraction	JOURNAL OF INSECT BEHAVIOR	20	1	18	10.1007/s10905-006-9048-x	Sih et al. 1985
Excluded	Consumption reported, but insufficient information on resource depletion	Jokimaki, J; Huhta, E	2000	Artificial nest predation and abundance of birds along an urban gradient	CONDOR	102	838	847	10.1650/0010-5422(2000)102[0838:ANPAAO]2.0.CO;2	Sih et al. 1985
Included	All requirments met	Jones, AW; Post DM	2013	Consumer interaction strength may limit the diversifying effect of intraspecific competition: a test in alewife (Alosa pseudoharengus)	AMERICAN NATURALIST	181	815	826		Additional searching
Excluded	No differences in density reported	JONES, GP; FERRELL, DJ; SALE, PF	1992	FISH FEEDING AND DYNAMICS OF SOFT-SEDIMENT MOLLUSK POPULATIONS IN A CORAL-REEF LAGOON	MARINE ECOLOGY PROGRESS SERIES	80	175	190	10.3354/meps080175	Sih et al. 1985
Excluded	Insuficient diet data	Jones, JI; Young, JO; Haynes, GM; Moss, B; Eaton, JW; Hardwick, KJ	1999	Do submerged aquatic plants influence their periphyton to enhance the growth and reproduction of invertebrate mutualists?	OECOLOGIA	120	463	474	10.1007/s004420050879	Paine 1980
Excluded	Insuficient diet data	Jones, Thomas S.; Godfray, H. Charles J.; van Veen, F. J. Frank	2009	Resource competition and shared natural enemies in experimental insect communities	OECOLOGIA	159	627	635	10.1007/s00442-008-1247-z	Sih et al. 1985
Excluded	No differences in density reported	Jordan, F	2001	Seasonal changes in the positional importance of components in the trophic flow network of the Chesapeake Bay	JOURNAL OF MARINE SYSTEMS	27	289	300	10.1016/S0924-7963(00)00074-9	Paine 1980
Excluded	Not an experimental or observational study	Jordan, F; Liu, WC; Wyatt, T	2005	Topological constraints on the dynamics of wasp-waist ecosystems	JOURNAL OF MARINE SYSTEMS	57	250	263	10.1016/j.jmarsys.2005.05.002	Paine 1980
Excluded	Not an experimental or observational study	Jordan, F; Molnar, I	1999	Reliable flows and preferred patterns in food webs	EVOLUTIONARY ECOLOGY RESEARCH	1	591	609		Paine 1980
Excluded	Not an experimental or observational study	Jordan, F; Takacs-Santa, A; Molnar, I	1999	A reliability theoretical quest for keystones	OIKOS	86	453	462	10.2307/3546650	Paine 1980
Excluded	Not an experimental or observational study	Jorgensen, S. E.; Fath, B. D.	2006	Examination of ecological networks	ECOLOGICAL MODELLING	196	283	288	10.1016/j.ecolmodel.2006.02.029	Paine 1980
Excluded	Not an experimental or observational study	JUANES, F	1992	WHY DO DECAPOD CRUSTACEANS PREFER SMALL-SIZED MOLLUSCAN PREY	MARINE ECOLOGY PROGRESS SERIES	87	239	249		Sih et al. 1985
Excluded	Insuficient diet data	JULIANO, SA; LAWTON, JH	1990	EXTRINSIC VS INTRINSIC FOOD SHORTAGE AND THE STRENGTH OF FEEDING LINKS - EFFECTS OF DENSITY AND FOOD AVAILABILITY ON FEEDING RATE OF HYPHYDRUS-OVATUS	OECOLOGIA	83	535	540	10.1007/BF00317206	Paine 1980
Excluded	Consumption reported, but insufficient information on resource depletion	Jullien, M; Thiollay, JM	1996	Effects of rain forest disturbance and fragmentation: Comparative changes of the raptor community along natural and human-made gradients in French Guiana	JOURNAL OF BIOGEOGRAPHY	23	7	25	10.1046/j.1365-2699.1996.00963.x	Sih et al. 1985
Excluded	Consumption reported, but insufficient information on resource depletion	KADMON, R	1995	PLANT COMPETITION ALONG SOIL-MOISTURE GRADIENTS - A FIELD EXPERIMENT WITH THE DESERT ANNUAL STIPA-CAPENSIS	JOURNAL OF ECOLOGY	83	253	262	10.2307/2261564	Sih et al. 1985
Excluded	Not an experimental or observational study	Kadoya, Taku; Osada, Yutaka; Takimoto, Gaku	2012	IsoWeb: A Bayesian Isotope Mixing Model for Diet Analysis of the Whole Food Web	PLOS ONE	7			10.1371/journal.pone.0041057	Paine 1980
Excluded	Empirical but no consumption documented	Kaiser-Bunbury, Christopher N.; Memmott, Jane; Mueller, Christine B.	2009	Community structure of pollination webs of Mauritian heathland habitats	PERSPECTIVES IN PLANT ECOLOGY EVOLUTION AND SYSTEMATICS	11	241	254	10.1016/j.ppees.2009.04.001	Paine 1980
Excluded	Consumption reported, but insufficient information on resource depletion	Kamiya, Tsukushi; Poulin, Robert	2012	Parasite-induced behavioural changes to the trade-off between foraging and predator evasion in a marine snail	JOURNAL OF EXPERIMENTAL MARINE BIOLOGY AND ECOLOGY	438	61	67	10.1016/j.jembe.2012.09.002	Sih et al. 1985
Excluded	No differences in density reported	Kang, KH; Kim, JM	2004	The predation of trumpet shell, Charonia sp., on eight different marine invertebrate species	AQUACULTURE RESEARCH	35	1202	1206	10.1111/j.1365-2109.2004.01124.x	Paine 1980
Excluded	Consumption reported, but insufficient information on resource depletion	Kappes, John J., Jr.; Sieving, Kathryn E.	2011	RESIN-BARRIER MAINTENANCE AS A MECHANISM OF DIFFERENTIAL PREDATION AMONG OCCUPANTS OF RED-COCKADED WOODPECKER CAVITIES	CONDOR	113	362	371	10.1525/cond.2011.090195	Sih et al. 1985
Excluded	No differences in density reported	KARANTH, KU; SUNQUIST, ME	1995	PREY SELECTION BY TIGER, LEOPARD AND DHOLE IN TROPICAL FORESTS	JOURNAL OF ANIMAL ECOLOGY	64	439	450	10.2307/5647	Sih et al. 1985
Excluded	Consumption reported, but insufficient information on resource depletion	KARBAN, R	1989	COMMUNITY ORGANIZATION OF ERIGERON-GLAUCUS FOLIVORES - EFFECTS OF COMPETITION, PREDATION, AND HOST PLANT	ECOLOGY	70	1028	1039	10.2307/1941371	Sih et al. 1985
Excluded	Not an experimental or observational study	Kartascheff, Boris; Heckmann, Lotta; Drossel, Barbara; Guill, Christian	2010	Why allometric scaling enhances stability in food web models	THEORETICAL ECOLOGY	3	195	208	10.1007/s12080-009-0063-3	Paine 1980
Excluded	Consumption reported, but insufficient information on resource depletion	Kaspari, M; O'Donnell, S	2003	High rates of army ant raids in the Neotropics and implications for ant colony and community structure	EVOLUTIONARY ECOLOGY RESEARCH	5	933	939		Sih et al. 1985
Excluded	Consumption reported, but insufficient information on resource depletion	Kaspari, Michael; Powell, Scott; Lattke, John; O'Donnell, Sean	2011	Predation and patchiness in the tropical litter: do swarm-raiding army ants skim the cream or drain the bottle?	JOURNAL OF ANIMAL ECOLOGY	80	818	823	10.1111/j.1365-2656.2011.01826.x	Sih et al. 1985
Excluded	Consumption reported, but insufficient information on resource depletion	Kaspari, Michael; Weiser, Michael	2007	The size-grain hypothesis: do macroarthropods see a fractal world?	ECOLOGICAL ENTOMOLOGY	32	279	282	10.1111/j.1365-2311.2007.00870.x	Sih et al. 1985
Excluded	No differences in density reported	Katano, O; Nakamura, T; Yamamoto, S	2006	Intraguild indirect effects through trophic cascades between stream-dwelling fishes	JOURNAL OF ANIMAL ECOLOGY	75	167	175	10.1111/j.1365-2656.2005.01032.x	Paine 1980
Excluded	No differences in density reported	Katano, Osamu; Nakamura, Tomoyuki; Abe, Shin-Ichiro	2008	Indirect effects of the algivorous fish Plecoglossus altivelis altivelis on the growth of two insectivorous benthic fish	FRESHWATER BIOLOGY	53	1345	1358	10.1111/j.1365-2427.2008.01966.x	Paine 1980
Excluded	Consumption reported, but insufficient information on resource depletion	KATS, LB; PETRANKA, JW; SIH, A	1988	ANTIPREDATOR DEFENSES AND THE PERSISTENCE OF AMPHIBIAN LARVAE WITH FISHES	ECOLOGY	69	1865	1870	10.2307/1941163	Sih et al. 1985
Excluded	Consumption reported, but insufficient information on resource depletion	KATS, LB; SIH, A	1992	OVIPOSITION SITE SELECTION AND AVOIDANCE OF FISH BY STREAMSIDE SALAMANDERS (AMBYSTOMA-BARBOURI)	COPEIA		468	473	10.2307/1446206	Sih et al. 1985
Excluded	Insuficient diet data	Kauffman, Matthew J.; Brodie, Jedediah F.; Jules, Erik S.	2010	Are wolves saving Yellowstone's aspen? A landscape-level test of a behaviorally mediated trophic cascade	ECOLOGY	91	2742	2755	10.1890/09-1949.1	Paine 1980
Excluded	Consumption reported, but insufficient information on resource depletion	KEARSLEY, MJC; WHITHAM, TG	1989	DEVELOPMENTAL-CHANGES IN RESISTANCE TO HERBIVORY - IMPLICATIONS FOR INDIVIDUALS AND POPULATIONS	ECOLOGY	70	422	434	10.2307/1937547	Paine 1980
Excluded	Empirical but no consumption documented	KEATS, DW; WILTON, P; MANEVELDT, G	1994	ECOLOGICAL SIGNIFICANCE OF DEEP-LAYER SLOUGHING IN THE EULITTORAL ZONE CORALLINE ALGA, SPONGITES-YENDOI (FOSLIE) CHAMBERLAIN (CORALLINACEAE, RHODOPHYTA) IN SOUTH-AFRICA	JOURNAL OF EXPERIMENTAL MARINE BIOLOGY AND ECOLOGY	175	145	154	10.1016/0022-0981(94)90022-1	Paine 1980
Excluded	Insuficient diet data	Kelly, DW; Dick, JTA; Montgomery, WI; MacNeil, C	2003	Differences in composition of macroinvertebrate communities with invasive and native Gammarus spp. (Crustacea : Amphipoda)	FRESHWATER BIOLOGY	48	306	315	10.1046/j.1365-2427.2003.00977.x	Sih et al. 1985
Excluded	Not an experimental or observational study	KELLY, JR; HARWELL, MA	1990	INDICATORS OF ECOSYSTEM RECOVERY	ENVIRONMENTAL MANAGEMENT	14	527	545	10.1007/BF02394708	Paine 1980
Excluded	Consumption reported, but insufficient information on resource depletion	Kemp, Darrell J.	2012	Costly copulation in the wild: mating increases the risk of parasitoid-mediated death in swarming locusts	BEHAVIORAL ECOLOGY	23	191	194	10.1093/beheco/arr173	Sih et al. 1985
Excluded	No differences in density reported	KENNELLY, SJ	1991	CAGING EXPERIMENTS TO EXAMINE THE EFFECTS OF FISHES ON UNDERSTOREY SPECIES IN A SUBLITTORAL KELP COMMUNITY	JOURNAL OF EXPERIMENTAL MARINE BIOLOGY AND ECOLOGY	147	207	230	10.1016/0022-0981(91)90183-W	Sih et al. 1985
Excluded	Empirical but no consumption documented	KEOUGH, MJ	1984	DYNAMICS OF THE EPIFAUNA OF THE BIVALVE PINNA-BICOLOR - INTERACTIONS AMONG RECRUITMENT, PREDATION, AND COMPETITION	ECOLOGY	65	677	688	10.2307/1938040	Paine 1980
Excluded	Consumption reported, but insufficient information on resource depletion	Kerby, Jacob L.; Wehrmann, Anja; Sih, Andrew	2012	Impacts of the Insecticide Diazinon on the Behavior of Predatory Fish and Amphibian Prey	JOURNAL OF HERPETOLOGY	46	171	176	10.1670/11-072	Sih et al. 1985
Excluded	Consumption reported, but insufficient information on resource depletion	Kettenring, Karin M.; Weekley, Carl W.; Menges, Eric S.	2009	Herbivory delays flowering and reduces fecundity of Liatris ohlingerae (Asteraceae), an endangered, endemic plant of the Florida scrub	JOURNAL OF THE TORREY BOTANICAL SOCIETY	136	350	362	10.3159/08-RA-113.1	Sih et al. 1985
Excluded	Consumption reported, but insufficient information on resource depletion	Kimberly, David A.; Salice, Christopher J.	2012	Dietary acclimation affects dietary selection in the freshwater snail Planorbella trivolvis	JOURNAL OF MOLLUSCAN STUDIES	78	256	261	10.1093/mollus/eys013	Sih et al. 1985
Excluded	Insuficient diet data	Kimbro, David L.; Grosholz, Edwin D.; Baukus, Adam J.; Nesbitt, Nicholas J.; Travis, Nicole M.; Attoe, Sarikka; Coleman-Hulbert, Caitlin	2009	Invasive species cause large-scale loss of native California oyster habitat by disrupting trophic cascades	OECOLOGIA	160	563	575	10.1007/s00442-009-1322-0	Paine 1980
Excluded	Consumption reported, but insufficient information on resource depletion	King, JL; Simovich, MA; Brusca, RC	1996	Species richness, endemism and ecology of crustacean assemblages in northern California vernal pools	HYDROBIOLOGIA	328	85	116	10.1007/BF00018707	Sih et al. 1985
Excluded	Not an experimental or observational study	KIRKWOOD, RSM; LAWTON, JH	1981	EFFICIENCY OF BIOMASS TRANSFER AND THE STABILITY OF MODEL FOOD-WEBS	JOURNAL OF THEORETICAL BIOLOGY	93	225	237	10.1016/0022-5193(81)90067-9	Paine 1980
Excluded	Empirical but no consumption documented	KITAHARA, M; FUJII, K	1994	BIODIVERSITY AND COMMUNITY STRUCTURE OF TEMPERATE BUTTERFLY SPECIES WITHIN A GRADIENT OF HUMAN DISTURBANCE - AN ANALYSIS BASED ON THE CONCEPT OF GENERALIST VS SPECIALIST STRATEGIES	RESEARCHES ON POPULATION ECOLOGY	36	187	199	10.1007/BF02514935	Paine 1980
Excluded	Consumption reported, but insufficient information on resource depletion	KITAHARA, M; FUJII, K	1994	BIODIVERSITY AND COMMUNITY STRUCTURE OF TEMPERATE BUTTERFLY SPECIES WITHIN A GRADIENT OF HUMAN DISTURBANCE - AN ANALYSIS BASED ON THE CONCEPT OF GENERALIST VS SPECIALIST STRATEGIES	RESEARCHES ON POPULATION ECOLOGY	36	187	199	10.1007/BF02514935	Sih et al. 1985
Excluded	Empirical but no consumption documented	Klein, Judith C.; Underwood, A. J.; Chapman, M. G.	2011	Urban structures provide new insights into interactions among grazers and habitat	ECOLOGICAL APPLICATIONS	21	427	438		Paine 1980
Excluded	Empirical but no consumption documented	Klironomos, John; Zobel, Martin; Tibbett, Mark; Stock, William D.; Rillig, Matthias C.; Parrent, Jeri L.; Moora, Mari; Koch, Alexander M.; Facelli, Jose M.; Facelli, Evelina; Dickie, Ian A.; Bever, James D.	2011	Forces that structure plant communities: quantifying the importance of the mycorrhizal symbiosis	NEW PHYTOLOGIST	189	366	370	10.1111/j.1469-8137.2010.03550.x	Sih et al. 1985
Excluded	Insuficient diet data	KNEIB, RT	1988	TESTING FOR INDIRECT EFFECTS OF PREDATION IN AN INTERTIDAL SOFT-BOTTOM COMMUNITY	ECOLOGY	69	1795	1805	10.2307/1941158	Sih et al. 1985
Excluded	Not an experimental or observational study	KNEIB, RT	1991	INDIRECT EFFECTS IN EXPERIMENTAL STUDIES OF MARINE SOFT-SEDIMENT COMMUNITIES	AMERICAN ZOOLOGIST	31	874	885		Sih et al. 1985
Excluded	Not an experimental or observational study	KNEIB, RT	1991	INDIRECT EFFECTS IN EXPERIMENTAL STUDIES OF MARINE SOFT-SEDIMENT COMMUNITIES	AMERICAN ZOOLOGIST	31	874	885		Paine 1980
Excluded	Insuficient diet data	Kneitel, JM; Chase, JM	2004	Disturbance, predator, and resource interactions alter container community composition	ECOLOGY	85	2088	2093	10.1890/03-3172	Sih et al. 1985
Excluded	Not an experimental or observational study	Knight, Tiffany M.; Chase, Jonathan M.; Hillebrand, Helmut; Holt, Robert D.	2006	Predation on mutualists can reduce the strength of trophic cascades	ECOLOGY LETTERS	9	1173	1178	10.1111/j.1461-0248.2006.00967.x	Paine 1980
Excluded	Consumption reported, but insufficient information on resource depletion	Knops, JMH; Ritchie, ME; Tilman, D	2000	Selective herbivory on a nitrogen fixing legume (Lathyrus venosus) influences productivity and ecosystem nitrogen pools in an oak savanna	ECOSCIENCE	7	166	174		Paine 1980
Excluded	Insuficient diet data	KOETSIER, P	1989	THE EFFECTS OF FISH PREDATION AND ALGAL BIOMASS ON INSECT COMMUNITY STRUCTURE IN AN IDAHO STREAM	JOURNAL OF FRESHWATER ECOLOGY	5	187	196	10.1080/02705060.1989.9665228	Sih et al. 1985
Excluded	Insuficient diet data	Koh, Lian Pin	2008	Birds defend oil palms from herbivorous insects	ECOLOGICAL APPLICATIONS	18	821	825	10.1890/07-1650.1	Paine 1980
Excluded	Consumption reported, but insufficient information on resource depletion	KOHLER, SL	1992	COMPETITION AND THE STRUCTURE OF A BENTHIC STREAM COMMUNITY	ECOLOGICAL MONOGRAPHS	62	165	188	10.2307/2937092	Sih et al. 1985
Excluded	Empirical but no consumption documented	Kohler, SL; Wiley, MJ	1997	Pathogen outbreaks reveal large-scale effects of competition in stream communities	ECOLOGY	78	2164	2176	10.1890/0012-9658(1997)078[2164:PORLSE]2.0.CO;2	Paine 1980
Excluded	Insuficient diet data	Kohler, SL; Wiley, MJ	1997	Pathogen outbreaks reveal large-scale effects of competition in stream communities	ECOLOGY	78	2164	2176	10.1890/0012-9658(1997)078[2164:PORLSE]2.0.CO;2	Sih et al. 1985
Excluded	Insuficient diet data	Koivisto, Elina; Huitu, Otso; Korpimaki, Erkki	2007	Smaller Microtus vole species competitively superior in the absence of predators	OIKOS	116	156	162	10.1111/j.2006.0030-1299.15254.x	Sih et al. 1985
Excluded	Insuficient diet data	Koivisto, Elina; Huitu, Otso; Sundell, Janne; Korpimaki, Erkki	2008	Species-specific limitation of vole population growth by least weasel predation: facilitation of coexistence?	OIKOS	117	6	12	10.1111/j.2007.0030-1299.15938.x	Sih et al. 1985
Excluded	Consumption reported, but insufficient information on resource depletion	Koivunen, V; Korpimaki, E; Hakkarainen, H; Norrdahl, K	1996	Prey choice of Tengmalm's owls (Aegolius funereus funereus): Preference for substandard individuals?	CANADIAN JOURNAL OF ZOOLOGY-REVUE CANADIENNE DE ZOOLOGIE	74	816	823	10.1139/z96-094	Sih et al. 1985
Excluded	Empirical but no consumption documented	Kordas, Rebecca L.; Dudgeon, Steve	2011	Dynamics of species interaction strength in space, time and with developmental stage	PROCEEDINGS OF THE ROYAL SOCIETY B-BIOLOGICAL SCIENCES	278	1804	1813	10.1098/rspb.2010.2246	Paine 1980
Excluded	Resources affected by multiple predators	KORPIMAKI, E	1987	DIETARY SHIFTS, NICHE RELATIONSHIPS AND REPRODUCTIVE OUTPUT OF COEXISTING KESTRELS AND LONG-EARED OWLS	OECOLOGIA	74	277	285	10.1007/BF00379371	Sih et al. 1985
Excluded	Resources affected by multiple predators	KORPIMAKI, E; NORRDAHL, K	1989	AVIAN PREDATION ON MUSTELIDS IN EUROPE .1. OCCURRENCE AND EFFECTS ON BODY SIZE VARIATION AND LIFE TRAITS	OIKOS	55	205	215	10.2307/3565424	Sih et al. 1985
Excluded	Insuficient diet data	Kratz, KW	1996	Effects of stoneflies on local prey populations: Mechanisms of impact across prey density	ECOLOGY	77	1573	1585	10.2307/2265552	Sih et al. 1985
Excluded	Insuficient diet data	Kratz, KW	1996	Effects of stoneflies on local prey populations: Mechanisms of impact across prey density	ECOLOGY	77	1573	1585	10.2307/2265552	Paine 1980
Excluded	Resources affected by multiple predators	Kreutzenberger, K.; Leprieur, F.; Brosse, S.	2008	The influence of the invasive black bullhead Ameiurus melas on the predatory efficiency of pike Esox lucius L.	JOURNAL OF FISH BIOLOGY	73	196	205	10.1111/j.1095-8649.2008.01926.x	Sih et al. 1985
Excluded	Not an experimental or observational study	Krivan, V	2003	Competitive co-existence caused by adaptive predators	EVOLUTIONARY ECOLOGY RESEARCH	5	1163	1182		Paine 1980
Excluded	Not an experimental or observational study	Krivan, V; Vrkoc, I	2000	Patch choice under predation hazard	THEORETICAL POPULATION BIOLOGY	58	329	340	10.1006/tpbi.2000.1492	Sih et al. 1985
Excluded	Consumption reported, but insufficient information on resource depletion	KRUESS, A; TSCHARNTKE, T	1994	HABITAT FRAGMENTATION, SPECIES LOSS, AND BIOLOGICAL-CONTROL	SCIENCE	264	1581	1584	10.1126/science.264.5165.1581	Sih et al. 1985
Excluded	Resources affected by multiple predators	Kruger, O	2002	Interactions between common buzzard Buteo buteo and goshawk Accipiter gentilis: trade-offs revealed by a field experiment	OIKOS	96	441	452	10.1034/j.1600-0706.2002.960306.x	Sih et al. 1985
Excluded	Resources affected by multiple predators	Kuhara, N; Nakano, S; Miyasaka, H	1999	Interspecific competition between two stream insect grazers mediated by non-feeding predatory fish	OIKOS	87	27	35	10.2307/3546993	Sih et al. 1985
Excluded	Consumption reported, but insufficient information on resource depletion	KUHLMANN, ML	1994	INDIRECT EFFECTS OF A PREDATORY GASTROPOD IN A SEAGRASS COMMUNITY	JOURNAL OF EXPERIMENTAL MARINE BIOLOGY AND ECOLOGY	183	163	178	10.1016/0022-0981(94)90085-X	Sih et al. 1985
Excluded	Not an experimental or observational study	Kullberg, C; Ekman, J	2000	Does predation maintain tit community diversity?	OIKOS	89	41	45	10.1034/j.1600-0706.2000.890105.x	Sih et al. 1985
Excluded	Empirical but no consumption documented	Kunte, Krushnamegh	2008	Competition and species diversity: removal of dominant species increases diversity in Costa Rican butterfly communities	OIKOS	117	69	76	10.1111/j.2007.0030-1299.16125.x	Paine 1980
Excluded	Insuficient diet data	Kurashige, NS; Agrawal, AA	2005	Phenotypic plasticity to light competition and herbivory in Chenopodium album (Chenopodiaceae)	AMERICAN JOURNAL OF BOTANY	92	21	26	10.3732/ajb.92.1.21	Sih et al. 1985
Excluded	Consumption reported, but insufficient information on resource depletion	KURIS, AM; LAFFERTY, KD	1994	COMMUNITY STRUCTURE - LARVAL TREMATODES IN SNAIL HOSTS	ANNUAL REVIEW OF ECOLOGY AND SYSTEMATICS	25	189	217	10.1146/annurev.ecolsys.25.1.189	Sih et al. 1985
Excluded	Insuficient diet data	Kurle, Carolyn M.; Cardinale, Bradley J.	2011	Ecological factors associated with the strength of trophic cascades in streams	OIKOS	120	1897	1908	10.1111/j.1600-0706.2011.19465.x	Paine 1980
Excluded	Insuficient diet data	KURZAVA, LM; MORIN, PJ	1994	CONSEQUENCES AND CAUSES OF GEOGRAPHIC-VARIATION IN THE BODY-SIZE OF A KEYSTONE PREDATOR, NOTOPHTHALMUS-VIRIDESCENS	OECOLOGIA	99	271	280	10.1007/BF00627739	Paine 1980
Excluded	No differences in density reported	Kurzava, LM; Morin, PJ	1998	Tests of functional equivalence: Complementary roles of salamanders and fish in community organization	ECOLOGY	79	477	489	10.1890/0012-9658(1998)079[0477:TOFECR]2.0.CO;2	Sih et al. 1985
Excluded	No differences in density reported	KVITEK, RG; OLIVER, JS; DEGANGE, AR; ANDERSON, BS	1992	CHANGES IN ALASKAN SOFT-BOTTOM PREY COMMUNITIES ALONG A GRADIENT IN SEA OTTER PREDATION	ECOLOGY	73	413	428	10.2307/1940749	Paine 1980
Excluded	Consumption reported, but insufficient information on resource depletion	Lachish, Shelly; Jones, Menna; Mccallum, Hamish	2007	The impact of disease on the survival and population growth rate of the Tasmanian devil	JOURNAL OF ANIMAL ECOLOGY	76	926	936	10.1111/j.1365-2656.2007.01272.x	Sih et al. 1985
Excluded	Consumption reported, but insufficient information on resource depletion	LAFFERTY, KD; SAMMOND, DT; KURIS, AM	1994	ANALYSIS OF LARVAL TREMATODE COMMUNITIES	ECOLOGY	75	2275	2285	10.2307/1940883	Sih et al. 1985
Excluded	Consumption reported, but insufficient information on resource depletion	Lagos, VO; Contreras, LC; Meserve, PL; Gutierrez, JR; Jaksic, FM	1995	Effects of predation risk on space use by small mammals: A field experiment with a Neotropical rodent	OIKOS	74	259	264	10.2307/3545655	Sih et al. 1985
Excluded	Insuficient diet data	Laidre, Kristin L.; Heide-Jorgensen, Mads Peter	2012	Spring partitioning of Disko Bay, West Greenland, by Arctic and Subarctic baleen whales	ICES JOURNAL OF MARINE SCIENCE	69	1226	1233	10.1093/icesjms/fss095	Paine 1980
Excluded	Consumption reported, but insufficient information on resource depletion	LAKE, PS	1990	DISTURBING HARD AND SOFT BOTTOM COMMUNITIES - A COMPARISON OF MARINE AND FRESH-WATER ENVIRONMENTS	AUSTRALIAN JOURNAL OF ECOLOGY	15	477	488	10.1111/j.1442-9993.1990.tb01472.x	Sih et al. 1985
Excluded	Resources affected by multiple predators	Lamb, Robert W.; Johnson, Darren W.	2010	Trophic restructuring of coral reef fish communities in a large marine reserve	MARINE ECOLOGY-PROGRESS SERIES	408	169	180	10.3354/meps08509	Paine 1980
Excluded	Insuficient diet data	LAMBERTI, GA; GREGORY, SV; HAWKINS, CP; WILDMAN, RC; ASHKENAS, LR; DENICOLA, DM	1992	PLANT HERBIVORE INTERACTIONS IN STREAMS NEAR MOUNT ST-HELENS	FRESHWATER BIOLOGY	27	237	247	10.1111/j.1365-2427.1992.tb00536.x	Paine 1980
Excluded	Resources affected by multiple predators	Langlois, TJ; Anderson, MJ; Babcock, RC	2006	Inconsistent effects of reefs on different size classes of macrofauna in adjacent sand habitats	JOURNAL OF EXPERIMENTAL MARINE BIOLOGY AND ECOLOGY	334	269	282	10.1016/j.jembe.2006.02.001	Paine 1980
Excluded	Not an experimental or observational study	Laska, MS; Wootton, JT	1998	Theoretical concepts and empirical approaches to measuring interaction strength	ECOLOGY	79	461	476	10.1890/0012-9658(1998)079[0461:TCAEAT]2.0.CO;2	Paine 1980
Excluded	Not an experimental or observational study	Lau, SSS; Lane, SN	2001	Continuity and change in environmental systems: the case of shallow lake ecosystems	PROGRESS IN PHYSICAL GEOGRAPHY	25	178	202	10.1177/030913330102500202	Sih et al. 1985
Excluded	Resources affected by multiple predators	Laurila, A	2000	Competitive ability and the coexistence of anuran larvae in freshwater rock-pools	FRESHWATER BIOLOGY	43	161	174	10.1046/j.1365-2427.2000.00533.x	Sih et al. 1985
Excluded	Insuficient diet data	LAWLER, SP	1993	SPECIES RICHNESS, SPECIES COMPOSITION AND POPULATION-DYNAMICS OF PROTISTS IN EXPERIMENTAL MICROCOSMS	JOURNAL OF ANIMAL ECOLOGY	62	711	719	10.2307/5391	Paine 1980
Excluded	Not an experimental or observational study	LAWTON, JH	1992	ECOLOGY - FEEBLE LINKS IN FOOD WEBS	NATURE	355	19	20	10.1038/355019a0	Sih et al. 1985
Excluded	Not an experimental or observational study	LAWTON, JH; NAEEM, S; WOODFIN, RM; BROWN, VK; GANGE, A; GODFRAY, HJC; HEADS, PA; LAWLER, S; MAGDA, D; THOMAS, CD; THOMPSON, LJ; YOUNG, S	1993	THE ECOTRON - A CONTROLLED ENVIRONMENTAL FACILITY FOR THE INVESTIGATION OF POPULATION AND ECOSYSTEM PROCESSES	PHILOSOPHICAL TRANSACTIONS OF THE ROYAL SOCIETY OF LONDON SERIES B-BIOLOGICAL SCIENCES	341	181	194		Sih et al. 1985
Excluded	No differences in density reported	Layman, Craig A.; Allgeier, Jacob E.	2012	Characterizing trophic ecology of generalist consumers: a case study of the invasive lionfish in The Bahamas	MARINE ECOLOGY-PROGRESS SERIES	448	131	141	10.3354/meps09511	Paine 1980
Excluded	No differences in density reported	Leavitt, Daniel J.; Fitzgerald, Lee A.	2009	Diet of Nonnative Hyla cinerea in a Chihuahuan Desert Wetland	JOURNAL OF HERPETOLOGY	43	541	545		Paine 1980
Excluded	Insuficient diet data	Leavitt, Peter R.; Sanford, Patricia R.; Carpenter, Stephen R.; Kitchell, James E.	1994	An annual fossil record of production, planktivory and piscivory during whole-lake manipulations	JOURNAL OF PALEOLIMNOLOGY	11	133	149	10.1007/BF00686862	Paine 1980
Excluded	Consumption reported, but insufficient information on resource depletion	Lee, KM; Beal, AM; Johnston, EL	2005	A new predatory flatworm (Platyhelminthes, Polycladida) from Botany Bay, New South Wales, Australia	JOURNAL OF NATURAL HISTORY	39	3987	3995	10.1080/00222930500485263	Sih et al. 1985
Excluded	Not an experimental or observational study	Lee, Sang-Hee	2012	Effects of uniform rotational flow on predator-prey system	PHYSICA A-STATISTICAL MECHANICS AND ITS APPLICATIONS	391	6008	6015	10.1016/j.physa.2012.07.031	Sih et al. 1985
Excluded	Not an experimental or observational study	Lee, Yohan; Harrison, Jane L.; Eisenberg, Cristina; Lee, Byungdoo	2012	Modeling biodiversity benefits and external costs from a keystone predator reintroduction policy	JOURNAL OF MOUNTAIN SCIENCE	9	385	394	10.1007/s11629-009-2246-1	Paine 1980
Excluded	Not an experimental or observational study	Legagneux, P.; Gauthier, G.; Berteaux, D.; Bety, J.; Cadieux, M. -C.; Bilodeau, F.; Bolduc, E.; McKinnon, L.; Tarroux, A.; Therrien, J. -F.; Morissette, L.; Krebs, C. J.	2012	Disentangling trophic relationships in a High Arctic tundra ecosystem through food web modeling	ECOLOGY	93	1707	1716		Paine 1980
Excluded	Consumption reported, but insufficient information on resource depletion	LEISE, EM	1986	CHILTON INTEGUMENT - DEVELOPMENT OF SENSORY ORGANS IN JUVENILE MOPALIA-MUSCOSA	JOURNAL OF MORPHOLOGY	189	71	87	10.1002/jmor.1051890107	Paine 1980
Excluded	Insuficient diet data	Leitao, Francisco; Santos, Miguel N.; Erzini, Karim; Monteiro, Carlos Costa	2008	The effect of predation on artificial reef juvenile demersal fish species	MARINE BIOLOGY	153	1233	1244	10.1007/s00227-007-0898-3	Sih et al. 1985
Excluded	Insuficient diet data	Levin, P; Petrik, R; Malone, J	1997	Interactive effects of habitat selection, food supply and predation on recruitment of an estuarine fish	OECOLOGIA	112	55	63	10.1007/s004420050283	Sih et al. 1985
Excluded	Not an experimental or observational study	Levin, Simon A.; Lubchenco, Jane	2008	Resilience, robustness, and marine ecosystem-based management	BIOSCIENCE	58	27	32	10.1641/B580107	Paine 1980
Excluded	Insuficient diet data	LEVINGS, SC; GARRITY, SD	1983	DIEL AND TIDAL MOVEMENT OF 2 CO-OCCURRING NERITID SNAILS - DIFFERENCES IN GRAZING PATTERNS ON A TROPICAL ROCKY SHORE	JOURNAL OF EXPERIMENTAL MARINE BIOLOGY AND ECOLOGY	67	261	278	10.1016/0022-0981(83)90043-6	Paine 1980
Excluded	Insuficient diet data	LEVINGS, SC; GARRITY, SD	1984	GRAZING PATTERNS IN SIPHONARIA-GIGAS (MOLLUSCA, PULMONATA) ON THE ROCKY PACIFIC COAST OF PANAMA	OECOLOGIA	64	152	159	10.1007/BF00376863	Paine 1980
Excluded	Insuficient diet data	LEWIS, GP; WORTHEN, WB	1992	EFFECTS OF ANT PREDATION AND MUSHROOM DESICCATION ON THE SURVIVAL OF MYCOPHAGOUS DROSOPHILA-TRIPUNCTATA LARVAE	OIKOS	64	553	559	10.2307/3545175	Sih et al. 1985
Excluded	Consumption reported, but insufficient information on resource depletion	LIGON, FK; DIETRICH, WE; TRUSH, WJ	1995	DOWNSTREAM ECOLOGICAL EFFECTS OF DAMS	BIOSCIENCE	45	183	192	10.2307/1312557	Paine 1980
Excluded	Insuficient diet data	LIMA, SL; VALONE, TJ	1991	PREDATORS AND AVIAN COMMUNITY ORGANIZATION - AN EXPERIMENT IN A SEMIDESERT GRASSLAND	OECOLOGIA	86	105	112	10.1007/BF00317396	Sih et al. 1985
Excluded	Insuficient diet data	Lin, Yun-Chi; Tsai, An-Yi; Chiang, Kuo-Ping	2009	Trophic Coupling between Synechococcus and Pigmented Nanoflagellates in the Coastal Waters of Taiwan, Western Subtropical Pacific	JOURNAL OF OCEANOGRAPHY	65	781	789		Paine 1980
Excluded	Insuficient diet data	Lindberg, DR; Estes, JA; Warheit, KI	1998	Human influences on trophic cascades along rocky shores	ECOLOGICAL APPLICATIONS	8	880	890	10.2307/2641274	Paine 1980
Excluded	Focal species not fish	Lindell, LE; Forsman, A	1996	Density effects and snake predation: Prey limitation and reduced growth rate of adders at high density of conspecifics	CANADIAN JOURNAL OF ZOOLOGY-REVUE CANADIENNE DE ZOOLOGIE	74	1000	1007	10.1139/z96-113	Sih et al. 1985
Excluded	Insuficient diet data	LINDSTROM, ER; ANDREN, H; ANGELSTAM, P; CEDERLUND, G; HORNFELDT, B; JADERBERG, L; LEMNELL, PA; MARTINSSON, B; SKOLD, K; SWENSON, JE	1994	DISEASE REVEALS THE PREDATOR - SARCOPTIC MANGE, RED FOX PREDATION, AND PREY POPULATIONS	ECOLOGY	75	1042	1049	10.2307/1939428	Sih et al. 1985
Excluded	Consumption reported, but insufficient information on resource depletion	Lingle, S	2002	Coyote predation and habitat segregation of white-tailed deer and mule deer	ECOLOGY	83	2037	2048	10.2307/3071785	Sih et al. 1985
Excluded	Empirical but no consumption documented	Little, Ainslie E. F.; Currie, Cameron R.	2008	Black yeast symbionts compromise the efficiency of antibiotic defenses in fungus-growing ants	ECOLOGY	89	1216	1222	10.1890/07-0815.1	Sih et al. 1985
Excluded	Empirical but no consumption documented	Little, Ainslie E. F.; Robinson, Courtney J.; Peterson, S. Brook; Raffa, Kenneth E.; Handelsman, Jo	2008	Rules of Engagement: Interspecies Interactions that Regulate Microbial Communities	ANNUAL REVIEW OF MICROBIOLOGY	62	375	401	10.1146/annurev.micro.030608.101423	Sih et al. 1985
Excluded	Insuficient diet data	LITTLE, C	1984	ECOPHYSIOLOGY OF NAIS-ELINGUIS (OLIGOCHAETA) IN A BRACKISH-WATER LAGOON	ESTUARINE COASTAL AND SHELF SCIENCE	18	231	244	10.1016/0272-7714(84)90109-4	Paine 1980
Excluded	Resources affected by multiple predators	LITTLE, C	1989	FACTORS GOVERNING PATTERNS OF FORAGING ACTIVITY IN LITTORAL MARINE HERBIVOROUS MOLLUSKS	JOURNAL OF MOLLUSCAN STUDIES	55	273	284	10.1093/mollus/55.2.273	Paine 1980
Excluded	Insuficient diet data	Liu, Chang-zhong; Yan, Lin; Li, Hua-rong; Wang, Gang	2006	Effects of predator-mediated apparent competition on the population dynamics of Tetranychus urticae on apples	BIOCONTROL	51	453	463	10.1007/s10526-005-4363-z	Sih et al. 1985
Excluded	Insuficient diet data	LIVELY, CM; RAIMONDI, PT	1987	DESICCATION, PREDATION, AND MUSSEL-BARNACLE INTERACTIONS IN THE NORTHERN GULF OF CALIFORNIA	OECOLOGIA	74	304	309	10.1007/BF00379374	Sih et al. 1985
Excluded	Resources affected by multiple predators	LIVINGSTON, RJ	1982	TROPHIC ORGANIZATION OF FISHES IN A COASTAL SEAGRASS SYSTEM	MARINE ECOLOGY-PROGRESS SERIES	7	1	12	10.3354/meps007001	Paine 1980
Excluded	Empirical but no consumption documented	LOCKE, A; SPRULES, WG	1993	EFFECTS OF EXPERIMENTAL ACIDIFICATION ON ZOOPLANKTON POPULATION AND COMMUNITY DYNAMICS	CANADIAN JOURNAL OF FISHERIES AND AQUATIC SCIENCES	50	1238	1247	10.1139/f93-140	Sih et al. 1985
Excluded	Not an experimental or observational study	LODGE, DM	1991	HERBIVORY ON FRESH-WATER MACROPHYTES	AQUATIC BOTANY	41	195	224	10.1016/0304-3770(91)90044-6	Sih et al. 1985
Excluded	Insuficient diet data	LODGE, DM; KERSHNER, MW; ALOI, JE; COVICH, AP	1994	EFFECTS OF AN OMNIVOROUS CRAYFISH (ORCONECTES RUSTICUS) ON A FRESH-WATER LITTORAL FOOD-WEB	ECOLOGY	75	1265	1281	10.2307/1937452	Paine 1980
Excluded	Focal species not fish	LODGE, DM; KERSHNER, MW; ALOI, JE; COVICH, AP	1994	EFFECTS OF AN OMNIVOROUS CRAYFISH (ORCONECTES RUSTICUS) ON A FRESH-WATER LITTORAL FOOD-WEB	ECOLOGY	75	1265	1281	10.2307/1937452	Sih et al. 1985
Excluded	Empirical but no consumption documented	Lombardero, MJ; Ayres, MP; Hofstetter, RW; Moser, JC; Lepzig, KD	2003	Strong indirect interactions of Tarsonemus mites (Acarina : Tarsonemidae) and Dendroctonus frontalis (Coleoptera : Scolytidae)	OIKOS	102	243	252	10.1034/j.1600-0706.2003.12599.x	Sih et al. 1985
Excluded	Insuficient diet data	Long, Zachary T.; O'Connor, Mary I.; Bruno, John F.	2012	Effects of predation on intraspecific aggregation of prey and prey diversity in a subtidal marine food web	JOURNAL OF EXPERIMENTAL MARINE BIOLOGY AND ECOLOGY	416	115	120	10.1016/j.jembe.2012.02.017	Sih et al. 1985
Excluded	Consumption reported, but insufficient information on resource depletion	Lourenco, Rui; Penteriani, Vincenzo; del Mar Delgado, Maria; Marchi-Bartolozzi, Michela; Rabaca, Joao Eduardo	2011	Kill before being killed: an experimental approach supports the predator-removal hypothesis as a determinant of intraguild predation in top predators	BEHAVIORAL ECOLOGY AND SOCIOBIOLOGY	65	1709	1714	10.1007/s00265-011-1178-2	Sih et al. 1985
Excluded	Insuficient diet data	Lovgren, J; Persson, L	2002	Fish-mediated indirect effects in a littoral food web	OIKOS	96	150	156	10.1034/j.1600-0706.2002.960116.x	Paine 1980
Excluded	Resources affected by multiple predators	Lubas Ximenes, Lidiani Queli; de Fatima Mateus, Lucia Aparecida; Ferreira Penha, Jerry Magno	2011	Temporal and Spatial variation in composition of feeding guilds of the fish fauna of oxbow lakes of the Cuiaba River, Northern Pantanal	BIOTA NEOTROPICA	11	205	215		Paine 1980
Excluded	Consumption reported, but insufficient information on resource depletion	LUBCHENCO, J; MENGE, BA; GARRITY, SD; LUBCHENCO, PJ; ASHKENAS, LR; GAINES, SD; EMLET, R; LUCAS, J; STRAUSS, S	1984	STRUCTURE, PERSISTENCE, AND ROLE OF CONSUMERS IN A TROPICAL ROCKY INTERTIDAL COMMUNITY (TABOGUILLA ISLAND, BAY OF PANAMA)	JOURNAL OF EXPERIMENTAL MARINE BIOLOGY AND ECOLOGY	78	23	73	10.1016/0022-0981(84)90069-8	Paine 1980
Excluded	Insuficient diet data	Lucas, E; Coderre, D; Brodeur, J	1998	Intraguild predation among aphid predators: Characterization and influence of extraguild prey density	ECOLOGY	79	1084	1092	10.1890/0012-9658(1998)079[1084:IPAAPC]2.0.CO;2	Sih et al. 1985
Excluded	Insuficient diet data	LYCHE, A; FAAFENG, BA; BRABRAND, A	1990	PREDICTABILITY AND POSSIBLE MECHANISMS OF PLANKTON RESPONSE TO REDUCTION OF PLANKTIVOROUS FISH	HYDROBIOLOGIA	200	251	261	10.1007/BF02530344	Paine 1980
Excluded	Not an experimental or observational study	Macdonald, DW; Mace, GM; Barretto, GR	1999	The effects of predators on fragmented prey populations: a case study for the conservation of endangered prey	JOURNAL OF ZOOLOGY	247	487	506	10.1111/j.1469-7998.1999.tb01012.x	Sih et al. 1985
Excluded	Consumption reported, but insufficient information on resource depletion	MACGARVIN, M	1995	THE IMPLICATIONS OF THE PRECAUTIONARY PRINCIPLE FOR BIOLOGICAL MONITORING	HELGOLANDER MEERESUNTERSUCHUNGEN	49	647	662	10.1007/BF02368389	Paine 1980
Excluded	Insuficient diet data	Maclean, Janet E.; Goheen, Jacob R.; Doak, Daniel F.; Palmer, Todd M.; Young, Truman P.	2011	Cryptic herbivores mediate the strength and form of ungulate impacts on a long-lived savanna tree	ECOLOGY	92	1626	1636		Paine 1980
Excluded	Insuficient diet data	Magnusson, A. Katarina; Williams, D. Dudley	2009	Top-down control by insect predators in an intermittent pond - a field experiment	ANNALES DE LIMNOLOGIE-INTERNATIONAL JOURNAL OF LIMNOLOGY	45	131	143	10.1051/limn/2009017	Sih et al. 1985
Excluded	Not an experimental or observational study	MAGNUSSON, WE; HERO, JM	1991	PREDATION AND THE EVOLUTION OF COMPLEX OVIPOSITION BEHAVIOR IN AMAZON RAIN-FOREST FROGS	OECOLOGIA	86	310	318	10.1007/BF00317595	Sih et al. 1985
Excluded	Consumption reported, but insufficient information on resource depletion	Maire, O.; Merchant, J. N.; Bulling, M.; Teal, L. R.; Gremare, A.; Duchene, J. C.; Solan, M.	2010	Indirect effects of non-lethal predation on bivalve activity and sediment reworking	JOURNAL OF EXPERIMENTAL MARINE BIOLOGY AND ECOLOGY	395	30	36	10.1016/j.jembe.2010.08.004	Sih et al. 1985
Excluded	Insuficient diet data	Mancinelli, Giorgio; Costantini, Maria Letizia; Rossi, Loreto	2007	Top-down control of reed detritus processing in a lake littoral zone: Experimental evidence of a seasonal compensation between fish and invertebrate predation	INTERNATIONAL REVIEW OF HYDROBIOLOGY	92	117	134	10.1002/iroh.200510962	Paine 1980
Excluded	Consumption reported, but insufficient information on resource depletion	Mandal, A. K.; Kundu, Kusumika; Chatterjee, P.; Chattopadhyay, J.	2009	AN ECO-EPIDEMIOLOGICAL STUDY WITH PARASITE ATTACK AND ALTERNATIVE PREY	JOURNAL OF BIOLOGICAL SYSTEMS	17	269	282		Sih et al. 1985
Excluded	Not an experimental or observational study	Mangel, M; Levin, PS	2005	Regime, phase and paradigm shifts: making community ecology the basic science for fisheries	PHILOSOPHICAL TRANSACTIONS OF THE ROYAL SOCIETY B-BIOLOGICAL SCIENCES	360	95	105	10.1098/rstb.2004.1571	Sih et al. 1985
Excluded	Not an experimental or observational study	MANN, KH	1982	KELP, SEA-URCHINS AND PREDATORS - A REVIEW OF STRONG-INTERACTIONS IN ROCKY SUBTIDAL SYSTEMS OF EASTERN CANADA, 1970-1980	NETHERLANDS JOURNAL OF SEA RESEARCH	16	414	423	10.1016/0077-7579(82)90047-3	Paine 1980
Excluded	Insuficient diet data	MANSOUR, RA; LIPCIUS, RN	1991	DENSITY-DEPENDENT FORAGING AND MUTUAL INTERFERENCE IN BLUE CRABS PREYING UPON INFAUNAL CLAMS	MARINE ECOLOGY-PROGRESS SERIES	72	239	246	10.3354/meps072239	Paine 1980
Excluded	Not an experimental or observational study	Mantyla, Elina; Klemola, Tero; Laaksonen, Toni	2011	Birds help plants: a meta-analysis of top-down trophic cascades caused by avian predators	OECOLOGIA	165	143	151	10.1007/s00442-010-1774-2	Paine 1980
Excluded	Empirical but no consumption documented	Marcarelli, Amy M.; Baxter, Colden V.; Mineau, Madeleine M.; Hall, Robert O., Jr.	2011	Quantity and quality: unifying food web and ecosystem perspectives on the role of resource subsidies in freshwaters	ECOLOGY	92	1215	1225	10.1890/10-2240.1	Paine 1980
Excluded	Resources affected by multiple predators	MARCSTROM, V; KENWARD, RE; ENGREN, E	1988	THE IMPACT OF PREDATION ON BOREAL TETRAONIDS DURING VOLE CYCLES - AN EXPERIMENTAL-STUDY	JOURNAL OF ANIMAL ECOLOGY	57	859	872	10.2307/5097	Sih et al. 1985
Excluded	No differences in density reported	Marion, Zachary H.; Hay, Mark E.	2011	Chemical Defense of the Eastern Newt (Notophthalmus viridescens): Variation in Efficiency against Different Consumers and in Different Habitats	PLOS ONE	6			10.1371/journal.pone.0027581	Sih et al. 1985
Excluded	Not an experimental or observational study	MARROW, P; CANNINGS, C	1993	EVOLUTIONARY INSTABILITY IN PREDATOR-PREY SYSTEMS	JOURNAL OF THEORETICAL BIOLOGY	160	135	150	10.1006/jtbi.1993.1008	Paine 1980
Excluded	Not an experimental or observational study	MARROW, P; LAW, R; CANNINGS, C	1992	THE COEVOLUTION OF PREDATOR PREY INTERACTIONS - ESSS AND RED QUEEN DYNAMICS	PROCEEDINGS OF THE ROYAL SOCIETY B-BIOLOGICAL SCIENCES	250	133	141	10.1098/rspb.1992.0141	Paine 1980
Excluded	Insuficient diet data	MARSH, CP	1986	IMPACT OF AVIAN PREDATORS ON HIGH INTERTIDAL LIMPET POPULATIONS	JOURNAL OF EXPERIMENTAL MARINE BIOLOGY AND ECOLOGY	104	185	201	10.1016/0022-0981(86)90104-8	Paine 1980
Excluded	Insuficient diet data	MARSH, CP	1986	ROCKY INTERTIDAL COMMUNITY ORGANIZATION - THE IMPACT OF AVIAN PREDATORS ON MUSSEL RECRUITMENT	ECOLOGY	67	771	786	10.2307/1937700	Paine 1980
Excluded	Resources affected by multiple predators	MARTI, CD; STEENHOF, K; KOCHERT, MN; MARKS, JS	1993	COMMUNITY TROPHIC STRUCTURE - THE ROLES OF DIET, BODY SIZE, AND ACTIVITY TIME IN VERTEBRATE PREDATORS	OIKOS	67	6	18	10.2307/3545090	Sih et al. 1985
Excluded	Not an experimental or observational study	Martin, Julien; O'Connell, Allan F., Jr.; Kendall, William L.; Runge, Michael C.; Simons, Theodore R.; Waldstein, Arielle H.; Schulte, Shiloh A.; Converse, Sarah. J.; Smith, Graham W.; Pinion, Timothy; Rikard, Michael; Zipkin, Elise F.	2010	Optimal control of native predators	BIOLOGICAL CONSERVATION	143	1751	1758	10.1016/j.biocon.2010.04.023	Sih et al. 1985
Excluded	Not an experimental or observational study	MARTIN, TE	1988	ON THE ADVANTAGE OF BEING DIFFERENT - NEST PREDATION AND THE COEXISTENCE OF BIRD SPECIES	PROCEEDINGS OF THE NATIONAL ACADEMY OF SCIENCES OF THE UNITED STATES OF AMERICA	85	2196	2199	10.1073/pnas.85.7.2196	Sih et al. 1985
Excluded	Not an experimental or observational study	MARTIN, TE	1988	RESOURCE PARTITIONING AND THE STRUCTURE OF ANIMAL COMMUNITIES	ISI ATLAS OF SCIENCE-ANIMAL & PLANT SCIENCES	1	20	24		Sih et al. 1985
Excluded	Not an experimental or observational study	MARTIN, TE	1993	NEST PREDATION AND NEST SITES - NEW PERSPECTIVES ON OLD PATTERNS	BIOSCIENCE	43	523	532	10.2307/1311947	Sih et al. 1985
Excluded	Insuficient diet data	MARTIN, TH; CROWDER, LB; DUMAS, CF; BURKHOLDER, JM	1992	INDIRECT EFFECTS OF FISH ON MACROPHYTES IN BAYS MOUNTAIN LAKE - EVIDENCE FOR A LITTORAL TROPHIC CASCADE	OECOLOGIA	89	476	481		Paine 1980
Excluded	No differences in density reported	MARTIN, TH; WRIGHT, RA; CROWDER, LB	1989	NON-ADDITIVE IMPACT OF BLUE CRABS AND SPOT ON THEIR PREY ASSEMBLAGES	ECOLOGY	70	1935	1942	10.2307/1938123	Sih et al. 1985
Excluded	Consumption reported, but insufficient information on resource depletion	Martin, Thomas E.	1988	Processes organizing open-nesting bird assemblages: competition or nest predation?	EVOLUTIONARY ECOLOGY	2	37	50	10.1007/BF02071587	Sih et al. 1985
Excluded	Not an experimental or observational study	MARTINEZ, ND	1991	ARTIFACTS OR ATTRIBUTES - EFFECTS OF RESOLUTION ON THE LITTLE-ROCK LAKE FOOD WEB	ECOLOGICAL MONOGRAPHS	61	367	392	10.2307/2937047	Paine 1980
Excluded	Not an experimental or observational study	MARTINEZ, ND	1994	SCALE-DEPENDENT CONSTRAINTS ON FOOD-WEB STRUCTURE	AMERICAN NATURALIST	144	935	953	10.1086/285719	Paine 1980
Excluded	Consumption reported, but insufficient information on resource depletion	MARTINSMITH, KM	1993	ABUNDANCE OF MOBILE EPIFAUNA - THE ROLE OF HABITAT COMPLEXITY AND PREDATION BY FISHES	JOURNAL OF EXPERIMENTAL MARINE BIOLOGY AND ECOLOGY	174	243	260	10.1016/0022-0981(93)90020-O	Sih et al. 1985
Excluded	Insuficient diet data	Matassa, Catherine M.; Trussell, Geoffrey C.	2011	Landscape of fear influences the relative importance of consumptive and nonconsumptive predator effects	ECOLOGY	92	2258	2266		Paine 1980
Excluded	No differences in density reported	MATHER, ME; STEIN, RA	1993	DIRECT AND INDIRECT EFFECTS OF FISH PREDATION ON THE REPLACEMENT OF A NATIVE CRAYFISH BY AN INVADING CONGENER	CANADIAN JOURNAL OF FISHERIES AND AQUATIC SCIENCES	50	1279	1288	10.1139/f93-145	Sih et al. 1985
Excluded	No differences in density reported	MATHER, ME; STEIN, RA	1993	DIRECT AND INDIRECT EFFECTS OF FISH PREDATION ON THE REPLACEMENT OF A NATIVE CRAYFISH BY AN INVADING CONGENER	CANADIAN JOURNAL OF FISHERIES AND AQUATIC SCIENCES	50	1279	1288	10.1139/f93-145	Paine 1980
Excluded	Consumption reported, but insufficient information on resource depletion	Mather, ME; Vanni, MJ; Wissing, TE; Davis, SA; Schaus, MH	1995	Regeneration of nitrogen and phosphorus by bluegill and gizzard shad: Effect of feeding history	CANADIAN JOURNAL OF FISHERIES AND AQUATIC SCIENCES	52	2327	2338	10.1139/f95-825	Paine 1980
Excluded	Consumption reported, but insufficient information on resource depletion	Matheson, Kyle; Gagnon, Patrick	2012	Temperature mediates non-competitive foraging in indigenous rock (Cancer irroratus Say) and recently introduced green (Carcinus maenas L.) crabs from Newfoundland and Labrador	JOURNAL OF EXPERIMENTAL MARINE BIOLOGY AND ECOLOGY	414	6	18	10.1016/j.jembe.2012.01.006	Sih et al. 1985
Excluded	No differences in density reported	Matsuzaki, Shin-ichiro S.; Usio, Nisikawa; Takamura, Noriko; Washitani, Izumi	2007	Effects of common carp on nutrient dynamics and littoral community composition: roles of excretion and bioturbation	FUNDAMENTAL AND APPLIED LIMNOLOGY	168	27	38	10.1127/1863-9135/2007/0168-0027	Sih et al. 1985
Excluded	Insuficient diet data	MATTINGLY, HT; BUTLER, MJ	1994	LABORATORY PREDATION ON THE TRINIDADIAN GUPPY - IMPLICATIONS FOR THE SIZE-SELECTIVE PREDATION HYPOTHESIS AND GUPPY LIFE-HISTORY EVOLUTION	OIKOS	69	54	64	10.2307/3545283	Sih et al. 1985
Excluded	Not an experimental or observational study	MAY, RM	1981	THE ROLE OF THEORY IN ECOLOGY	AMERICAN ZOOLOGIST	21	903	910		Paine 1980
Excluded	Not an experimental or observational study	MAY, RM	1988	HOW MANY SPECIES ARE THERE ON EARTH	SCIENCE	241	1441	1449	10.1126/science.241.4872.1441	Paine 1980
Excluded	Consumption reported, but insufficient information on resource depletion	Mazerolle, MJ; Desrochers, A; Rochefort, L	2005	Landscape characteristics influence pond occupancy by frogs after accounting for detectability	ECOLOGICAL APPLICATIONS	15	824	834	10.1890/04-0502	Sih et al. 1985
Excluded	Not an experimental or observational study	McCay, DPF; Peterson, CH; DeAlteris, JT; Catena, J	2003	Restoration that targets function as opposed to structure: replacing lost bivalve production and filtration	MARINE ECOLOGY-PROGRESS SERIES	264	197	212		Paine 1980
Excluded	Consumption reported, but insufficient information on resource depletion	MCCLANAHAN, TR	1988	COEXISTENCE IN A SEA-URCHIN GUILD AND ITS IMPLICATIONS TO CORAL-REEF DIVERSITY AND DEGRADATION	OECOLOGIA	77	210	218	10.1007/BF00379188	Sih et al. 1985
Excluded	Not an experimental or observational study	MCCLANAHAN, TR	1992	RESOURCE UTILIZATION, COMPETITION, AND PREDATION - A MODEL AND EXAMPLE FROM CORAL-REEF GRAZERS	ECOLOGICAL MODELLING	61	195	215	10.1016/0304-3800(92)90018-A	Sih et al. 1985
Excluded	Insuficient diet data	MCCLANAHAN, TR; KURTIS, JD	1991	POPULATION REGULATION OF THE ROCK-BORING SEA-URCHIN ECHINOMETRA-MATHAEI (DEBLAINVILLE)	JOURNAL OF EXPERIMENTAL MARINE BIOLOGY AND ECOLOGY	147	121	146	10.1016/0022-0981(91)90041-T	Sih et al. 1985
Excluded	Consumption reported, but insufficient information on resource depletion	MCCLANAHAN, TR; MUTHIGA, NA	1988	CHANGES IN KENYAN CORAL-REEF COMMUNITY STRUCTURE AND FUNCTION DUE TO EXPLOITATION	HYDROBIOLOGIA	166	269	276	10.1007/BF00008136	Sih et al. 1985
Excluded	Resources affected by multiple predators	MCCLANAHAN, TR; MUTHIGA, NA	1989	PATTERNS OF PREDATION ON A SEA-URCHIN, ECHINOMETRA-MATHAEI (DEBLAINVILLE), ON KENYAN CORAL REEFS	JOURNAL OF EXPERIMENTAL MARINE BIOLOGY AND ECOLOGY	126	77	94	10.1016/0022-0981(89)90125-1	Sih et al. 1985
Excluded	Consumption reported, but insufficient information on resource depletion	McClintock, James B.; Angus, Robert A.; Ho, Christina P.; Amsler, Charles D.; Baker, Bill J.	2008	Intraspecific agonistic arm-fencing behavior in the Antarctic keystone sea star Odontaster validus influences prey acquisition	MARINE ECOLOGY-PROGRESS SERIES	371	297	300	10.3354/meps07710	Paine 1980
Excluded	Consumption reported, but insufficient information on resource depletion	McClintock, James B.; Angus, Robert A.; Ho, Christina; Amsler, Charles D.; Baker, Bill J.	2008	A laboratory study of behavioral interactions of the Antarctic keystone sea star Odontaster validus with three sympatric predatory sea stars	MARINE BIOLOGY	154	1077	1084	10.1007/s00227-008-1001-4	Paine 1980
Excluded	Consumption reported, but insufficient information on resource depletion	McCormick, Mark I.	2009	Indirect effects of heterospecific interactions on progeny size through maternal stress	OIKOS	118	744	752	10.1111/j.1600-0706.2008.17410.x	Sih et al. 1985
Excluded	Consumption reported, but insufficient information on resource depletion	McCormick, MI; Hoey, AS	2004	Larval growth history determines juvenile growth and survival in a tropical marine fish	OIKOS	106	225	242	10.1111/j.0030-1299.2004.13131.x	Sih et al. 1985
Excluded	Consumption reported, but insufficient information on resource depletion	MCGUINNESS, KA	1990	PHYSICAL VARIABILITY, DIVERSITY GRADIENTS AND THE ECOLOGY OF TEMPERATE AND TROPICAL REEFS	AUSTRALIAN JOURNAL OF ECOLOGY	15	465	476	10.1111/j.1442-9993.1990.tb01471.x	Sih et al. 1985
Excluded	Not an experimental or observational study	MCKAYE, KR; MAKWINJA, RD; MENYANI, WW; MHONE, OK	1985	ON THE POSSIBLE INTRODUCTION OF NON-INDIGENOUS ZOOPLANKTON-FEEDING FISHES INTO LAKE MALAWI, AFRICA	BIOLOGICAL CONSERVATION	33	289	307	10.1016/0006-3207(85)90073-4	Paine 1980
Excluded	Insuficient diet data	MCNAUGHTON, SJ; OESTERHELD, M; FRANK, DA; WILLIAMS, KJ	1989	ECOSYSTEM-LEVEL PATTERNS OF PRIMARY PRODUCTIVITY AND HERBIVORY IN TERRESTRIAL HABITATS	NATURE	341	142	144	10.1038/341142a0	Paine 1980
Excluded	Insuficient diet data	MCNEELY, DL; FUTRELL, BN; SIH, A	1990	AN EXPERIMENTAL-STUDY ON THE EFFECTS OF CRAYFISH ON THE PREDATOR-PREY INTERACTION BETWEEN BASS AND SCULPIN	OECOLOGIA	85	69	73	10.1007/BF00317344	Sih et al. 1985
Excluded	Resources affected by multiple predators	MCPEEK, MA	1990	DETERMINATION OF SPECIES COMPOSITION IN THE ENALLAGMA DAMSELFLY ASSEMBLAGES OF PERMANENT LAKES	ECOLOGY	71	83	98	10.2307/1940249	Paine 1980
Excluded	Consumption reported, but insufficient information on resource depletion	MCPEEK, MA	1990	BEHAVIORAL-DIFFERENCES BETWEEN ENALLAGMA SPECIES (ODONATA) INFLUENCING DIFFERENTIAL VULNERABILITY TO PREDATORS	ECOLOGY	71	1714	1726	10.2307/1937580	Sih et al. 1985
Excluded	Not an experimental or observational study	McPeek, MA	1996	Linking local species interactions to rates of speciation in communities	ECOLOGY	77	1355	1366	10.2307/2265533	Sih et al. 1985
Excluded	Consumption reported, but insufficient information on resource depletion	McPeek, MA; Schrot, AK; Brown, JM	1996	Adaptation to predators in a new community: Swimming performance and predator avoidance in damselflies	ECOLOGY	77	617	629	10.2307/2265635	Sih et al. 1985
Excluded	Insuficient diet data	MCSHEA, WJ; SCHWEDE, G	1993	VARIABLE ACORN CROPS - RESPONSES OF WHITE-TAILED DEER AND OTHER MAST CONSUMERS	JOURNAL OF MAMMALOGY	74	999	1006	10.2307/1382439	Paine 1980
Excluded	Not an experimental or observational study	Melian, CJ; Bascompte, J	2002	Food web structure and habitat loss	ECOLOGY LETTERS	5	37	46	10.1046/j.1461-0248.2002.00280.x	Sih et al. 1985
Excluded	Not an experimental or observational study	Melian, CJ; Bascompte, J	2004	Food web cohesion	ECOLOGY	85	352	358	10.1890/02-0638	Paine 1980
Excluded	Not an experimental or observational study	Meloro, Carlo; Raia, Pasquale; Barbera, Carmela	2007	Effect of predation on prey abundance and survival in Plio-Pleistocene mammalian communities	EVOLUTIONARY ECOLOGY RESEARCH	9	505	525		Sih et al. 1985
Excluded	Consumption reported, but insufficient information on resource depletion	MEMMOTT, J; GODFRAY, HCJ; GAULD, ID	1994	THE STRUCTURE OF A TROPICAL HOST PARASITOID COMMUNITY	JOURNAL OF ANIMAL ECOLOGY	63	521	540	10.2307/5219	Paine 1980
Excluded	Insuficient diet data	Mendonca, Vanda Mariyam; Raffaelli, David George; Boyle, Peter R.	2007	Interactions between shorebirds and benthic invertebrates at Culbin Sands lagoon, NE Scotland: Effects of avian predation on their prey community density and structure	SCIENTIA MARINA	71	579	591		Paine 1980
Excluded	Insuficient diet data	MENGE, BA	1983	COMPONENTS OF PREDATION INTENSITY IN THE LOW ZONE OF THE NEW-ENGLAND ROCKY INTERTIDAL REGION	OECOLOGIA	58	141	155	10.1007/BF00399210	Paine 1980
Excluded	Not an experimental or observational study	MENGE, BA	1991	GENERALIZING FROM EXPERIMENTS - IS PREDATION STRONG OR WEAK IN THE NEW-ENGLAND ROCKY INTERTIDAL	OECOLOGIA	88	1	8	10.1007/BF00328396	Sih et al. 1985
Excluded	Not an experimental or observational study	MENGE, BA	1991	GENERALIZING FROM EXPERIMENTS - IS PREDATION STRONG OR WEAK IN THE NEW-ENGLAND ROCKY INTERTIDAL	OECOLOGIA	88	1	8	10.1007/BF00328396	Paine 1980
Excluded	Not an experimental or observational study	MENGE, BA	1992	COMMUNITY REGULATION - UNDER WHAT CONDITIONS ARE BOTTOM-UP FACTORS IMPORTANT ON ROCKY SHORES	ECOLOGY	73	755	765	10.2307/1940155	Paine 1980
Excluded	Not an experimental or observational study	MENGE, BA	1995	INDIRECT EFFECTS IN MARINE ROCKY INTERTIDAL INTERACTION WEBS - PATTERNS AND IMPORTANCE	ECOLOGICAL MONOGRAPHS	65	21	74	10.2307/2937158	Sih et al. 1985
Excluded	Insuficient diet data	Menge, BA	1997	Detection of direct versus indirect effects: Were experiments long enough?	AMERICAN NATURALIST	149	801	823	10.1086/286025	Paine 1980
Excluded	Not an experimental or observational study	Menge, BA	2000	Top-down and bottom-up community regulation in marine rocky intertidal habitats	JOURNAL OF EXPERIMENTAL MARINE BIOLOGY AND ECOLOGY	250	257	289	10.1016/S0022-0981(00)00200-8	Sih et al. 1985
Excluded	Consumption reported, but insufficient information on resource depletion	Menge, BA	2000	Testing the relative importance of positive and negative effects on community structure	TRENDS IN ECOLOGY & EVOLUTION	15	46	47	10.1016/S0169-5347(99)01740-1	Sih et al. 1985
Excluded	Insuficient diet data	MENGE, BA; BERLOW, EL; BLANCHETTE, CA; NAVARRETE, SA; YAMADA, SB	1994	THE KEYSTONE SPECIES CONCEPT - VARIATION IN INTERACTION STRENGTH IN A ROCKY INTERTIDAL HABITAT	ECOLOGICAL MONOGRAPHS	64	249	286	10.2307/2937163	Sih et al. 1985
Excluded	Insuficient diet data	MENGE, BA; BERLOW, EL; BLANCHETTE, CA; NAVARRETE, SA; YAMADA, SB	1994	THE KEYSTONE SPECIES CONCEPT - VARIATION IN INTERACTION STRENGTH IN A ROCKY INTERTIDAL HABITAT	ECOLOGICAL MONOGRAPHS	64	249	286	10.2307/2937163	Paine 1980
Excluded	Not an experimental or observational study	MENGE, BA; FARRELL, TM	1989	COMMUNITY STRUCTURE AND INTERACTION WEBS IN SHALLOW MARINE HARD-BOTTOM COMMUNITIES - TESTS OF AN ENVIRONMENTAL-STRESS MODEL	ADVANCES IN ECOLOGICAL RESEARCH	19	189	262	10.1016/S0065-2504(08)60159-2	Sih et al. 1985
Excluded	Insuficient diet data	MENGE, BA; LUBCHENCO, J; ASHKENAS, LR; RAMSEY, F	1986	EXPERIMENTAL SEPARATION OF EFFECTS OF CONSUMERS ON SESSILE PREY IN THE LOW ZONE OF A ROCKY SHORE IN THE BAY OF PANAMA - DIRECT AND INDIRECT CONSEQUENCES OF FOOD WEB COMPLEXITY	JOURNAL OF EXPERIMENTAL MARINE BIOLOGY AND ECOLOGY	100	225	269	10.1016/0022-0981(86)90164-4	Paine 1980
Excluded	Resources affected by multiple predators	MENGE, BA; LUBCHENCO, J; GAINES, SD; ASHKENAS, LR	1986	A TEST OF THE MENGE-SUTHERLAND MODEL OF COMMUNITY ORGANIZATION IN A TROPICAL ROCKY INTERTIDAL FOOD WEB	OECOLOGIA	71	75	89	10.1007/BF00377324	Sih et al. 1985
Excluded	Insuficient diet data	MENGE, BA; LUBCHENCO, J; GAINES, SD; ASHKENAS, LR	1986	A TEST OF THE MENGE-SUTHERLAND MODEL OF COMMUNITY ORGANIZATION IN A TROPICAL ROCKY INTERTIDAL FOOD WEB	OECOLOGIA	71	75	89	10.1007/BF00377324	Paine 1980
Excluded	Not an experimental or observational study	MENGE, BA; SUTHERLAND, JP	1987	COMMUNITY REGULATION - VARIATION IN DISTURBANCE, COMPETITION, AND PREDATION IN RELATION TO ENVIRONMENTAL-STRESS AND RECRUITMENT	AMERICAN NATURALIST	130	730	757	10.1086/284741	Sih et al. 1985
Excluded	Not an experimental or observational study	MENGE, BA; SUTHERLAND, JP	1987	COMMUNITY REGULATION - VARIATION IN DISTURBANCE, COMPETITION, AND PREDATION IN RELATION TO ENVIRONMENTAL-STRESS AND RECRUITMENT	AMERICAN NATURALIST	130	730	757	10.1086/284741	Paine 1980
Excluded	Not an experimental or observational study	Menge, Bruce A.; Chan, Francis; Dudas, Sarah; Eerkes-Medrano, Dafhe; Grorud-Colvert, Kirsten; Heiman, Kimberly; Hessing-Lewis, Margot; Iles, Alison; Milston-Clements, Ruth; Noble, Mae; Page-Albins, Kimberly; Richmond, Erin; Rilov, Gil; Rose, Jeremy; Tyburczy, Joe; Vinueza, Luis; Zarnetske, Phoebe	2009	Terrestrial ecologists ignore aquatic literature: Asymmetry in citation breadth in ecological publications and implications for generality and progress in ecology	JOURNAL OF EXPERIMENTAL MARINE BIOLOGY AND ECOLOGY	377	93	100	10.1016/j.jembe.2009.06.024	Paine 1980
Excluded	Resources affected by multiple predators	Mermillod-Blondin, F; Francois-Carcaillet, F; Rosenberg, R	2005	Biodiversity of benthic invertebrates and organic matter processing in shallow marine sediments: an experimental study	JOURNAL OF EXPERIMENTAL MARINE BIOLOGY AND ECOLOGY	315	187	209	10.1016/j.jembe.2004.09.013	Paine 1980
Excluded	Insuficient diet data	MESERVE, PL; GUTIERREZ, JR; JAKSIC, FM	1993	EFFECTS OF VERTEBRATE PREDATION ON A CAVIOMORPH RODENT, THE DEGU (OCTODON-DEGUS), IN A SEMIARID THORN SCRUB COMMUNITY IN CHILE	OECOLOGIA	94	153	158	10.1007/BF00341311	Sih et al. 1985
Excluded	No differences in density reported	Meserve, PL; Gutierrez, JR; Yunger, JA; Contreras, LC; Jaksic, FM	1996	Role of biotic interactions in a small mammal assemblage in semiarid Chile	ECOLOGY	77	133	148	10.2307/2265662	Sih et al. 1985
Excluded	Insuficient diet data	Meserve, PL; Kelt, DA; Milstead, WB; Gutierrez, JR	2003	Thirteen years of shifting top-down and bottom-up control	BIOSCIENCE	53	633	646	10.1641/0006-3568(2003)053[0633:TYOSTA]2.0.CO;2	Sih et al. 1985
Excluded	Consumption reported, but insufficient information on resource depletion	Meserve, PL; Milstead, WB; Gutierrez, JR	2001	Results of a food addition experiment in a north-central Chile small mammal assemblage: evidence for the role of "bottom-up" factors	OIKOS	94	548	556	10.1034/j.1600-0706.2001.940316.x	Sih et al. 1985
Excluded	Consumption reported, but insufficient information on resource depletion	Meserve, PL; Milstead, WB; Gutierrez, JR; Jaksic, FM	1999	The interplay of biotic and abiotic factors in a semiarid Chilean mammal assemblage: results of a long-term experiment	OIKOS	85	364	372	10.2307/3546502	Sih et al. 1985
Excluded	Insuficient diet data	Messelink, Gerben J.; Bloemhard, Chantal M. J.; Cortes, Juan A.; Sabelis, Maurice W.; Janssen, Arne	2011	Hyperpredation by generalist predatory mites disrupts biological control of aphids by the aphidophagous gall midge Aphidoletes aphidimyza	BIOLOGICAL CONTROL	57	246	252	10.1016/j.biocontrol.2011.02.013	Sih et al. 1985
Excluded	Consumption reported, but insufficient information on resource depletion	Mezquida, ET; Quse, L; Marone, L	2004	Artificial nest predation in natural and perturbed habitats of the central Monte Desert, Argentina	JOURNAL OF FIELD ORNITHOLOGY	75	364	371		Sih et al. 1985
Excluded	Not an experimental or observational study	MICHALSKI, J; ARDITI, R	1995	FOOD-WEB STRUCTURE AT EQUILIBRIUM AND FAR FROM IT - IS IT THE SAME	PROCEEDINGS OF THE ROYAL SOCIETY B-BIOLOGICAL SCIENCES	259	217	222	10.1098/rspb.1995.0032	Paine 1980
Excluded	No differences in density reported	MICHELI, F	1995	BEHAVIORAL PLASTICITY IN PREY-SIZE SELECTIVITY OF THE BLUE-CRAB CALLINECTES-SAPIDUS FEEDING ON BIVALVE PREY	JOURNAL OF ANIMAL ECOLOGY	64	63	74	10.2307/5827	Sih et al. 1985
Excluded	Insuficient diet data	Micheli, F	1996	Predation intensity in estuarine soft bottoms: Between-habitat comparisons and experimental artifacts	MARINE ECOLOGY PROGRESS SERIES	141	295	302	10.3354/meps141295	Sih et al. 1985
Excluded	Insuficient diet data	Micheli, F	1997	Effects of predator foraging behavior on patterns of prey mortality in marine soft bottoms	ECOLOGICAL MONOGRAPHS	67	203	224	10.1890/0012-9615(1997)067[0203:EOPFBO]2.0.CO;2	Sih et al. 1985
Excluded	Not an experimental or observational study	Micheli, F; Polis, GA; Boersma, PD; Hixon, MA; Norse, EA; Snelgrove, PVR; Soule, ME	2001	Human alteration of food webs - Research priorities for conservation and management	CONSERVATION BIOLOGY: RESEARCH PRIORITIES FOR THE NEXT DECADE		31	57		Sih et al. 1985
Excluded	Not an experimental or observational study	Micheli, F; Polis, GA; Boersma, PD; Hixon, MA; Norse, EA; Snelgrove, PVR; Soule, ME	2001	Human alteration of food webs - Research priorities for conservation and management	CONSERVATION BIOLOGY: RESEARCH PRIORITIES FOR THE NEXT DECADE		31	57		Paine 1980
Excluded	Consumption reported, but insufficient information on resource depletion	Mikola, J; Setala, H	1998	Relating species diversity to ecosystem functioning: mechanistic backgrounds and experimental approach with a decomposer food web	OIKOS	83	180	194	10.2307/3546560	Sih et al. 1985
Excluded	Consumption reported, but insufficient information on resource depletion	MILBRINK, G; BENGTSSON, J	1991	THE IMPACT OF SIZE-SELECTIVE PREDATION ON COMPETITION BETWEEN 2 DAPHNIA-SPECIES - A LABORATORY STUDY	JOURNAL OF ANIMAL ECOLOGY	60	1009	1028	10.2307/5428	Sih et al. 1985
Excluded	Insuficient diet data	Miller, Brian J.; Harlow, Henry J.; Harlow, Tyler S.; Biggins, Dean; Ripple, William J.	2012	Trophic cascades linking wolves (Canis lupus), coyotes (Canis latrans), and small mammals	CANADIAN JOURNAL OF ZOOLOGY-REVUE CANADIENNE DE ZOOLOGIE	90	70	78	10.1139/Z11-115	Paine 1980
Excluded	Empirical but no consumption documented	Miller, TE; Burns, JH; Munguia, P; Walters, EL; Kneitel, JM; Richards, PM; Mouquet, N; Buckley, HL	2005	A critical review of twenty years' use of the resource-ratio theory	AMERICAN NATURALIST	165	439	448	10.1086/428681	Sih et al. 1985
Excluded	Not an experimental or observational study	Miller, TE; Travis, J	1996	The evolutionary role of indirect effects in communities	ECOLOGY	77	1329	1335	10.2307/2265530	Sih et al. 1985
Excluded	Empirical but no consumption documented	Milligan, KLD; DeWreede, RE	2000	Variations in holdfast attachment mechanics with developmental stage, substratum-type, season, and wave-exposure for the intertidal kelp species Hedophyllum sessile (C. Agardh) Setchell	JOURNAL OF EXPERIMENTAL MARINE BIOLOGY AND ECOLOGY	254	189	209	10.1016/S0022-0981(00)00279-3	Paine 1980
Excluded	Insuficient diet data	Mills, Alexander M.	2007	Foraging segregation in a breeding bird guild declines following nesting	CANADIAN JOURNAL OF ZOOLOGY-REVUE CANADIENNE DE ZOOLOGIE	85	141	150	10.1136/Z06-194	Paine 1980
Excluded	Not an experimental or observational study	MILLS, LS; SOULE, ME; DOAK, DF	1993	THE KEYSTONE-SPECIES CONCEPT IN ECOLOGY AND CONSERVATION	BIOSCIENCE	43	219	224	10.2307/1312122	Paine 1980
Excluded	Insuficient diet data	MILNER, AM	1987	COLONIZATION AND ECOLOGICAL DEVELOPMENT OF NEW STREAMS IN GLACIER-BAY NATIONAL-PARK, ALASKA	FRESHWATER BIOLOGY	18	53	70	10.1111/j.1365-2427.1987.tb01295.x	Paine 1980
Excluded	Consumption reported, but insufficient information on resource depletion	Milton, Ysabel; Kaspari, Michael	2007	Bottom-up and top-down regulation of decomposition in a tropical forest	OECOLOGIA	153	163	172	10.1007/s00442-007-0710-6	Sih et al. 1985
Excluded	Consumption reported, but insufficient information on resource depletion	MINCHINTON, TE; SCHEIBLING, RE	1991	THE INFLUENCE OF LARVAL SUPPLY AND SETTLEMENT ON THE POPULATION-STRUCTURE OF BARNACLES	ECOLOGY	72	1867	1879	10.2307/1940984	Paine 1980
Excluded	Insuficient diet data	MITTELBACH, GG; OSENBERG, CW	1993	STAGE-STRUCTURED INTERACTIONS IN BLUEGILL - CONSEQUENCES OF ADULT RESOURCE VARIATION	ECOLOGY	74	2381	2394	10.2307/1939589	Paine 1980
Excluded	Resources affected by multiple predators	Miyasaka, H	1999	Effects of drift- and benthic-foraging fish on the drift dispersal of three species of mayfly nymphs in a Japanese stream	OECOLOGIA	118	99	106	10.1007/s004420050707	Paine 1980
Excluded	Insuficient diet data	MOGI, M; YONG, HS	1992	AQUATIC ARTHROPOD COMMUNITIES IN NEPENTHES PITCHERS - THE ROLE OF NICHE DIFFERENTIATION, AGGREGATION, PREDATION AND COMPETITION IN COMMUNITY ORGANIZATION	OECOLOGIA	90	172	184		Sih et al. 1985
Excluded	No differences in density reported	Moksnes, Per-Olav; Gullstrom, Martin; Tryman, Kentaroo; Baden, Susanne	2008	Trophic cascades in a temperate seagrass community	OIKOS	117	763	777	10.1111/j.2008.0030-1299.16521.x	Paine 1980
Excluded	Insuficient diet data	Mol, JH	1996	Impact of predation on early stages of the armoured catfish Hoplosternum thoracatum (Siluriformes-Callichthyidae) and implications for the syntopic occurrence with other related catfishes in a neotropical multi-predator swamp	OECOLOGIA	107	395	410	10.1007/BF00328457	Sih et al. 1985
Excluded	Consumption reported, but insufficient information on resource depletion	MOLLER, AP	1989	NEST SITE SELECTION ACROSS FIELD-WOODLAND ECOTONES - THE EFFECT OF NEST PREDATION	OIKOS	56	240	246	10.2307/3565342	Sih et al. 1985
Excluded	Not an experimental or observational study	Molofsky, J; Bever, JD; Antonovics, J; Newman, TJ	2002	Negative frequency dependence and the importance of spatial scale	ECOLOGY	83	21	27	10.2307/2680117	Paine 1980
Excluded	Consumption reported, but insufficient information on resource depletion	Moon, DC; Stiling, P	2000	Relative importance of abiotically induced direct and indirect effects on a salt-marsh herbivore	ECOLOGY	81	470	481	10.1890/0012-9658(2000)081[0470:RIOAID]2.0.CO;2	Sih et al. 1985
Excluded	Not an experimental or observational study	Mooney, Kailen A.; Gruner, Daniel S.; Barber, Nicholas A.; Van Bael, Sunshine A.; Philpott, Stacy M.; Greenberg, Russell	2010	Interactions among predators and the cascading effects of vertebrate insectivores on arthropod communities and plants	PROCEEDINGS OF THE NATIONAL ACADEMY OF SCIENCES OF THE UNITED STATES OF AMERICA	107	7335	7340	10.1073/pnas.1001934107	Paine 1980
Excluded	Consumption reported, but insufficient information on resource depletion	MOORE, JC	1988	THE INFLUENCE OF MICROARTHROPODS ON SYMBIOTIC AND NON-SYMBIOTIC MUTUALISM IN DETRITAL-BASED BELOW-GROUND FOOD WEBS	AGRICULTURE ECOSYSTEMS & ENVIRONMENT	24	147	159	10.1016/0167-8809(88)90062-X	Paine 1980
Excluded	Not an experimental or observational study	MOORE, JC	1994	IMPACT OF AGRICULTURAL PRACTICES ON SOIL FOOD-WEB STRUCTURE - THEORY AND APPLICATION	AGRICULTURE ECOSYSTEMS & ENVIRONMENT	51	239	247	10.1016/0167-8809(94)90047-7	Paine 1980
Excluded	Not an experimental or observational study	MOORE, JC; DERUITER, PC	1991	TEMPORAL AND SPATIAL HETEROGENEITY OF TROPHIC INTERACTIONS WITHIN BELOWGROUND FOOD WEBS	AGRICULTURE ECOSYSTEMS & ENVIRONMENT	34	371	397	10.1016/0167-8809(91)90122-E	Paine 1980
Excluded	Not an experimental or observational study	MOORE, JC; DERUITER, PC; HUNT, HW	1993	SOIL INVERTEBRATE MICRO-INVERTEBRATE INTERACTIONS - DISPROPORTIONATE EFFECTS OF SPECIES ON FOOD-WEB STRUCTURE AND FUNCTION	VETERINARY PARASITOLOGY	48	247	260	10.1016/0304-4017(93)90160-O	Paine 1980
Excluded	Not an experimental or observational study	Moore, JC; deRuiter, PC; Hunt, HW; COleman, DC; Freckman, DW	1996	Microcosms and soil ecology: Critical linkages between field studies and modelling food webs	ECOLOGY	77	694	705	10.2307/2265494	Paine 1980
Excluded	Not an experimental or observational study	MOORE, JC; HUNT, HW	1988	RESOURCE COMPARTMENTATION AND THE STABILITY OF REAL ECOSYSTEMS	NATURE	333	261	263	10.1038/333261a0	Paine 1980
Excluded	Not an experimental or observational study	Moore, Sean M.; Borer, Elizabeth T.; Hosseini, Parviez R.	2010	Predators indirectly control vector-borne disease: linking predator-prey and host-pathogen models	JOURNAL OF THE ROYAL SOCIETY INTERFACE	7	161	176	10.1098/rsif.2009.0131	Sih et al. 1985
Excluded	Insuficient diet data	Moran, MD; Hurd, LE	1998	A trophic cascade in a diverse arthropod community caused by a generalist arthropod predator	OECOLOGIA	113	126	132		Sih et al. 1985
Excluded	Not an experimental or observational study	Moreno, CA	2001	Community patterns generated by human harvesting on Chilean shores: A review	AQUATIC CONSERVATION-MARINE AND FRESHWATER ECOSYSTEMS	11	19	30	10.1002/aqc.430	Sih et al. 1985
Excluded	Not an experimental or observational study	Moreno, CA	2001	Community patterns generated by human harvesting on Chilean shores: A review	AQUATIC CONSERVATION-MARINE AND FRESHWATER ECOSYSTEMS	11	19	30	10.1002/aqc.430	Paine 1980
Excluded	Insuficient diet data	MORIN, PJ	1983	PREDATION, COMPETITION, AND THE COMPOSITION OF LARVAL ANURAN GUILDS	ECOLOGICAL MONOGRAPHS	53	119	138	10.2307/1942491	Paine 1980
Excluded	Consumption reported, but insufficient information on resource depletion	MORIN, PJ	1985	PREDATION INTENSITY, PREY SURVIVAL AND INJURY FREQUENCY IN AN AMPHIBIAN PREDATOR-PREY INTERACTION	COPEIA		638	644		Paine 1980
Excluded	Not an experimental or observational study	MORIN, PJ; LAWLER, SP	1995	FOOD-WEB ARCHITECTURE AND POPULATION-DYNAMICS - THEORY AND EMPIRICAL-EVIDENCE	ANNUAL REVIEW OF ECOLOGY AND SYSTEMATICS	26	505	529	10.1146/annurev.es.26.110195.002445	Sih et al. 1985
Excluded	Not an experimental or observational study	Morris, DW	2005	Paradoxical avoidance of enriched habitats: Have we failed to appreciate omnivores?	ECOLOGY	86	2568	2577	10.1890/04-0909	Sih et al. 1985
Excluded	Insuficient diet data	Morris, L; Keough, MJ	2003	Testing the effects of nutrient additions on mudflat macroinfaunal assemblages in the presence and absence of shorebird predators	MARINE AND FRESHWATER RESEARCH	54	859	874	10.1071/MF02157	Paine 1980
Excluded	Consumption reported, but insufficient information on resource depletion	Morris, Mark W. L.; Hondzo, Miki; Power, Mary E.	2011	Scaling Glossosoma (Trichoptera) density by abiotic variables in mountain streams	JOURNAL OF THE NORTH AMERICAN BENTHOLOGICAL SOCIETY	30	493	506	10.1899/10-068.1	Paine 1980
Excluded	Empirical but no consumption documented	MORSE, ANC; MORSE, DE	1984	RECRUITMENT AND METAMORPHOSIS OF HALIOTIS LARVAE INDUCED BY MOLECULES UNIQUELY AVAILABLE AT THE SURFACES OF CRUSTOSE RED ALGAE	JOURNAL OF EXPERIMENTAL MARINE BIOLOGY AND ECOLOGY	75	191	215	10.1016/0022-0981(84)90166-7	Paine 1980
Excluded	No differences in density reported	Mukherjee, Shomen; Zelcer, Michal; Kotler, Burt P.	2009	Patch use in time and space for a meso-predator in a risky world	OECOLOGIA	159	661	668	10.1007/s00442-008-1243-3	Sih et al. 1985
Excluded	Not an experimental or observational study	Muller, CB; Brodeur, J	2002	Intraguild predation in biological control and conservation biology	BIOLOGICAL CONTROL	25	216	223	10.1016/S1049-9644(02)00102-0	Sih et al. 1985
Excluded	Not an experimental or observational study	Mumby, Peter J.; Steneck, Robert S.; Edwards, Alasdair J.; Ferrari, Renata; Coleman, Robin; Harborne, Alastair R.; Gibson, Janet P.	2012	Fishing down a Caribbean food web relaxes trophic cascades	MARINE ECOLOGY-PROGRESS SERIES	445	13	24	10.3354/meps09450	Paine 1980
Excluded	Insuficient diet data	Murakami, M	1999	Effect of avian predation on survival of leaf-rolling lepidopterous larvae	RESEARCHES ON POPULATION ECOLOGY	41	135	138		Sih et al. 1985
Excluded	Not an experimental or observational study	MURPHY, EJ	1995	SPATIAL STRUCTURE OF THE SOUTHERN-OCEAN ECOSYSTEM - PREDATOR-PREY LINKAGES IN SOUTHERN-OCEAN FOOD WEBS	JOURNAL OF ANIMAL ECOLOGY	64	333	347	10.2307/5895	Paine 1980
Excluded	Consumption reported, but insufficient information on resource depletion	MURPHY, RC	1985	FACTORS AFFECTING THE DISTRIBUTION OF THE INTRODUCED BIVALVE, MERCENARIA-MERCENARIA, IN A CALIFORNIA LAGOON - THE IMPORTANCE OF BIOTURBATION	JOURNAL OF MARINE RESEARCH	43	673	692		Paine 1980
Excluded	Consumption reported, but insufficient information on resource depletion	Mwangangi, Joseph M.; Muturi, Ephantus J.; Shililu, Josephat; Muriu, Simon M.; Jacob, Benjamin; Kabiru, Ephantus W.; Mbogo, Charles A.; Githure, John; Novak, Robert	2008	Contribution of different aquatic habitats to adult Anopheles arabiensis and Culex quinquefasciatus (Diptera : Culicidae) production in a rice agroecosystem in Mwea, Kenya	JOURNAL OF VECTOR ECOLOGY	33	129	138	10.3376/1081-1710(2008)33[129:CODAHT]2.0.CO;2	Sih et al. 1985
Excluded	Insuficient diet data	Myers, Ransom A.; Baum, Julia K.; Shepherd, Travis D.; Powers, Sean P.; Peterson, Charles H.	2007	Cascading effects of the loss of apex predatory sharks from a coastal ocean	SCIENCE	315	1846	1850	10.1126/science.1138657	Paine 1980
Excluded	Not an experimental or observational study	MYRBERGET, S; PEDERSEN, HC	1993	USING HISTORICAL DATA IN STUDIES ON CYCLES IN SMALL RODENT AND SMALL GAME POPULATIONS - A REPLY	OIKOS	66	547	550	10.2307/3544951	Sih et al. 1985
Excluded	Not an experimental or observational study	Nagy, Laura; Fairbrother, Anne; Etterson, Matthew; Orme-Zavaleta, Jennifer	2007	The intersection of independent lies: Increasing realism in ecological risk assessment	HUMAN AND ECOLOGICAL RISK ASSESSMENT	13	355	369	10.1080/10807030701226814	Sih et al. 1985
Excluded	Consumption reported, but insufficient information on resource depletion	Nakaoka, M	2000	Nonlethal effects of predators on prey populations: predator-mediated change in bivalve growth	ECOLOGY	81	1031	1045	10.1890/0012-9658(2000)081[1031:NEOPOP]2.0.CO;2	Sih et al. 1985
Excluded	Consumption reported, but insufficient information on resource depletion	Namgail, T; Fox, JL; Bhatnagar, YV	2004	Habitat segregation between sympatric Tibetan argali Ovis ammon hodgsoni and blue sheep Pseudois nayaur in the Indian Trans-Himalaya	JOURNAL OF ZOOLOGY	262	57	63	10.1017/S0952836903004394	Sih et al. 1985
Excluded	Insuficient diet data	Navarrete, SA	1996	Variable predation: Effects of whelks on a mid-intertidal successional community	ECOLOGICAL MONOGRAPHS	66	301	321	10.2307/2963520	Sih et al. 1985
Excluded	Resources affected by multiple predators	NAVARRETE, SA; CASTILLA, JC	1993	PREDATION BY NORWAY RATS IN THE INTERTIDAL ZONE OF CENTRAL CHILE	MARINE ECOLOGY PROGRESS SERIES	92	187	199	10.3354/meps092187	Sih et al. 1985
Excluded	Consumption reported, but insufficient information on resource depletion	NAVARRETE, SA; CASTILLA, JC	1993	PREDATION BY NORWAY RATS IN THE INTERTIDAL ZONE OF CENTRAL CHILE	MARINE ECOLOGY-PROGRESS SERIES	92	187	199	10.3354/meps092187	Paine 1980
Excluded	Insuficient diet data	Navarrete, SA; Castilla, JC	2003	Experimental determination of predation intensity in an intertidal predator guild: dominant versus subordinate prey	OIKOS	100	251	262	10.1034/j.1600-0706.2003.11996.x	Paine 1980
Excluded	Resources affected by multiple predators	Navarrete, SA; Menge, BA; Daley, BA	2000	Species interactions in intertidal food webs: Prey or predation regulation of intermediate predators?	ECOLOGY	81	2264	2277	10.1890/0012-9658(2000)081[2264:SIIIFW]2.0.CO;2	Sih et al. 1985
Excluded	Insuficient diet data	Navarrete, SA; Menge, BA; Daley, BA	2000	Species interactions in intertidal food webs: Prey or predation regulation of intermediate predators?	ECOLOGY	81	2264	2277	10.1890/0012-9658(2000)081[2264:SIIIFW]2.0.CO;2	Paine 1980
Excluded	No differences in density reported	Negloh, Koffi; Hanna, Rachid; Schausberger, Peter	2012	Intraguild predation and cannibalism between the predatory mites Neoseiulus neobaraki and N-paspalivorus, natural enemies of the coconut mite Aceria guerreronis	EXPERIMENTAL AND APPLIED ACAROLOGY	58	235	246	10.1007/s10493-012-9581-6	Sih et al. 1985
Excluded	Insuficient diet data	Nelson, EH; Matthews, CE; Rosenheim, JA	2004	Predators reduce prey population growth by inducing changes in prey behavior	ECOLOGY	85	1853	1858	10.1890/03-3109	Sih et al. 1985
Excluded	Insuficient diet data	Nelson, EH; Rosenheim, JA	2006	Encounters between aphids and their predators: the relative frequencies of disturbance and consumption	ENTOMOLOGIA EXPERIMENTALIS ET APPLICATA	118	211	219	10.1111/j.1570-7458.2006.00378.x	Sih et al. 1985
Excluded	Consumption reported, but insufficient information on resource depletion	Nevo, Uri; Hauben, Ehud	2007	Ecoimmunity: immune tolerance by symmetric co-evolution	EVOLUTION & DEVELOPMENT	9	632	642		Sih et al. 1985
Excluded	Not an experimental or observational study	NEWMAN, WA; STANLEY, SM	1981	COMPETITION WINS OUT OVERALL - REPLY	PALEOBIOLOGY	7	561	569		Paine 1980
Excluded	Not an experimental or observational study	NEWTON, I	1994	EXPERIMENTS ON THE LIMITATION OF BIRD BREEDING DENSITIES - A REVIEW	IBIS	136	397	411	10.1111/j.1474-919X.1994.tb01115.x	Sih et al. 1985
Excluded	Resources affected by multiple predators	Nizinski, Martha S.	2007	Predation in subtropical soft-bottom systems: spiny lobster and molluscs in Florida Bay	MARINE ECOLOGY PROGRESS SERIES	345	185	197	10.3354/meps06912	Sih et al. 1985
Excluded	Consumption reported, but insufficient information on resource depletion	Nomikou, M; Janssen, A; Sabelis, MW	2003	Herbivore host plant selection: whitefly learns to avoid host plants that harbour predators of her offspring	OECOLOGIA	136	484	488	10.1007/s00442-003-1289-1	Sih et al. 1985
Excluded	Not an experimental or observational study	Noonburg, EG; Abrams, PA	2005	Transient dynamics limit the effectiveness of keystone predation in bringing about coexistence	AMERICAN NATURALIST	165	322	335	10.1086/428068	Sih et al. 1985
Excluded	Insuficient diet data	Nordstrom, M; Hogmander, J; Nummelin, J; Laine, J; Laanetu, N; Korpimaki, E	2002	Variable responses of waterfowl breeding populations to long-term removal of introduced American mink	ECOGRAPHY	25	385	394	10.1034/j.1600-0587.2002.250401.x	Sih et al. 1985
Excluded	Resources affected by multiple predators	NORRDAHL, K; KORPIMAKI, E	1993	PREDATION AND INTERSPECIFIC COMPETITION IN 2 MICROTUS VOLES	OIKOS	67	149	158	10.2307/3545105	Sih et al. 1985
Excluded	Not an experimental or observational study	NORRDAHL, K; KORPIMAKI, E	1995	EFFECTS OF PREDATOR REMOVAL ON VERTEBRATE PREY POPULATIONS - BIRDS OF PREY AND SMALL MAMMALS	OECOLOGIA	103	241	248	10.1007/BF00329086	Sih et al. 1985
Excluded	Not an experimental or observational study	Noss, RF	2001	Introduction: Why restore large mammals?	LARGE MAMMAL RESTORATION: ECOLOGICAL AND SOCIOLOGICAL CHALLENGES IN THE 21ST CENTURY		1	21		Paine 1980
Excluded	Not an experimental or observational study	Novak, Mark; Wootton, J. Timothy	2010	Using experimental indices to quantify the strength of species interactions	OIKOS	119	1057	1063	10.1111/j.1600-0706.2009.18147.x	Paine 1980
Excluded	Consumption reported, but insufficient information on resource depletion	Nudds, TD; Elmberg, J; Sjoberg, K; Poysa, H; Nummi, P	2000	Ecomorphology in breeding Holarctic dabbling ducks: the importance of lamellar density and body length varies with habitat type	OIKOS	91	583	588	10.1034/j.1600-0706.2000.910321.x	Sih et al. 1985
Excluded	Consumption reported, but insufficient information on resource depletion	O'Brien, W. John; Luecke, Chris	2011	Zooplankton Community Structure in Arctic Ponds: Shifts Related to Pond Size	ARCTIC	64	483	487		Sih et al. 1985
Excluded	Consumption reported, but insufficient information on resource depletion	O'Connor, Mary I.; Bruno, John F.	2009	Predator richness has no effect in a diverse marine food web	JOURNAL OF ANIMAL ECOLOGY	78	732	740	10.1111/j.1365-2656.2009.01533.x	Sih et al. 1985
Excluded	Consumption reported, but insufficient information on resource depletion	O'Donnell, Sean; Lattke, John; Powell, Scott; Kaspari, Michael	2007	Army ants in four forests: geographic variation in raid rates and species composition	JOURNAL OF ANIMAL ECOLOGY	76	580	589	10.1111/j.1365-2656.2007.01221.x	Sih et al. 1985
Excluded	Insuficient diet data	O'Riordan, Ruth M.; Power, Anne Marie; Myers, Alan A.	2010	Factors, at different scales, affecting the distribution of species of the genus Chthamalus Ranzani (Cirripedia, Balanomorpha, Chthamaloidea)	JOURNAL OF EXPERIMENTAL MARINE BIOLOGY AND ECOLOGY	392	46	64	10.1016/j.jembe.2010.04.010	Paine 1980
Excluded	Consumption reported, but insufficient information on resource depletion	Obermaier, E; Pfeiffer, B; Linsenmair, KE	2001	Mortality and parasitism in West African tortoise beetles (Coleoptera : chrysomelidae)	ENTOMOLOGIA GENERALIS	25	189	203		Sih et al. 1985
Excluded	Consumption reported, but insufficient information on resource depletion	OCLAIR, CE; RICE, SD	1985	DEPRESSION OF FEEDING AND GROWTH-RATES OF THE SEASTAR EVASTERIAS-TROSCHELII DURING LONG-TERM EXPOSURE TO THE WATER-SOLUBLE FRACTION OF CRUDE-OIL	MARINE BIOLOGY	84	331	340	10.1007/BF00392503	Paine 1980
Excluded	Not an experimental or observational study	Odell, J; Mather, ME; Muth, RM	2005	A biosocial approach for analyzing environmental conflicts. A case study of horseshoe crab allocation	BIOSCIENCE	55	735	748	10.1641/0006-3568(2005)055[0735:ABAFAE]2.0.CO;2	Paine 1980
Excluded	Insuficient diet data	Oedekoven, MA; Joern, A	1998	Stage-based mortality of grassland grasshoppers (Acrididae) from wandering spider (Lycosidae) predation	ACTA OECOLOGICA-INTERNATIONAL JOURNAL OF ECOLOGY	19	507	515	10.1016/S1146-609X(99)80005-8	Sih et al. 1985
Excluded	Insuficient diet data	Oedekoven, MA; Joern, A	2000	Plant quality and spider predation affects grasshoppers (Acrididae): Food-quality-dependent compensatory mortality	ECOLOGY	81	66	77	10.1890/0012-9658(2000)081[0066:PQASPA]2.0.CO;2	Sih et al. 1985
Excluded	Consumption reported, but insufficient information on resource depletion	Ohba, Shin-Ya; Ohtsuka, Masakazu; Sunahara, Toshihiko; Sonoda, Yuri; Kawashima, Emiko; Takagi, Masahiro	2012	Differential responses to predator cues between two mosquito species breeding in different habitats	ECOLOGICAL ENTOMOLOGY	37	410	418	10.1111/j.1365-2311.2012.01379.x	Sih et al. 1985
Excluded	Empirical but no consumption documented	Ohgushi, Takayuki	2008	Herbivore-induced indirect interaction webs on terrestrial plants: the importance of non-trophic, indirect, and facilitative interactions	ENTOMOLOGIA EXPERIMENTALIS ET APPLICATA	128	217	229	10.1111/j.1570-7458.2008.00705.x	Paine 1980
Excluded	Resources affected by multiple predators	OJEDA, FP; DEARBORN, JH	1991	FEEDING ECOLOGY OF BENTHIC MOBILE PREDATORS - EXPERIMENTAL ANALYSES OF THEIR INFLUENCE IN ROCKY SUBTIDAL COMMUNITIES OF THE GULF OF MAINE	JOURNAL OF EXPERIMENTAL MARINE BIOLOGY AND ECOLOGY	149	13	44		Paine 1980
Excluded	Insuficient diet data	OJEDA, FP; DEARBORN, JH	1991	FEEDING ECOLOGY OF BENTHIC MOBILE PREDATORS - EXPERIMENTAL ANALYSES OF THEIR INFLUENCE IN ROCKY SUBTIDAL COMMUNITIES OF THE GULF OF MAINE	JOURNAL OF EXPERIMENTAL MARINE BIOLOGY AND ECOLOGY	149	13	44		Sih et al. 1985
Excluded	Consumption reported, but insufficient information on resource depletion	Okey, TA	2003	Macrobenthic colonist guilds and renegades in Monterey Canyon (USA) drift algae: Partitioning multidimensions	ECOLOGICAL MONOGRAPHS	73	415	440	10.1890/01-4088	Sih et al. 1985
Excluded	Not an experimental or observational study	OKSANEN, L	1988	ECOSYSTEM ORGANIZATION - MUTUALISM AND CYBERNETICS OR PLAIN DARWINIAN STRUGGLE FOR EXISTENCE	AMERICAN NATURALIST	131	424	444	10.1086/284799	Sih et al. 1985
Excluded	Not an experimental or observational study	OKSANEN, L	1990	EXPLOITATION ECOSYSTEMS IN SEASONAL ENVIRONMENTS	OIKOS	57	14	24	10.2307/3565732	Sih et al. 1985
Excluded	Consumption reported, but insufficient information on resource depletion	Oksanen, L	2001	Logic of experiments in ecology: is pseudoreplication a pseudoissue?	OIKOS	94	27	38	10.1034/j.1600-0706.2001.11311.x	Paine 1980
Excluded	Not an experimental or observational study	Okuyama, Toshinori; Holland, J. Nathaniel	2008	Network structural properties mediate the stability of mutualistic communities	ECOLOGY LETTERS	11	208	216	10.1111/j.1461-0248.2007.01137.x	Paine 1980
Excluded	Consumption reported, but insufficient information on resource depletion	Okuzaki, Yutaka; Tayasu, Ichiro; Okuda, Noboru; Sota, Teiji	2009	Vertical heterogeneity of a forest floor invertebrate food web as indicated by stable-isotope analysis	ECOLOGICAL RESEARCH	24	1351	1359	10.1007/s11284-009-0619-0	Paine 1980
Excluded	Consumption reported, but insufficient information on resource depletion	OLAFSSON, EB; PETERSON, CH; AMBROSE, WG	1994	DOES RECRUITMENT LIMITATION STRUCTURE POPULATIONS AND COMMUNITIES OF MACROINVERTEBRATES IN MARINE SOFT SEDIMENTS - THE RELATIVE SIGNIFICANCE OF PRESETTLEMENT AND POSTSETTLEMENT PROCESSES	OCEANOGRAPHY AND MARINE BIOLOGY, VOL 32	32	65	109		Sih et al. 1985
Excluded	Not an experimental or observational study	Olesen, Jens M.; Bascompte, Jordi; Dupont, Yoko L.; Jordano, Pedro	2007	The modularity of pollination networks	PROCEEDINGS OF THE NATIONAL ACADEMY OF SCIENCES OF THE UNITED STATES OF AMERICA	104	19891	19896	10.1073/pnas.0706375104	Paine 1980
Excluded	Consumption reported, but insufficient information on resource depletion	Oliveira, Selvino Neckel	2007	Effects of forest disturbance on breeding habitat availability for two species of anurans in the Amazon	COPEIA		186	192		Sih et al. 1985
Excluded	Consumption reported, but insufficient information on resource depletion	OLSON, AM; LUBCHENCO, J	1990	COMPETITION IN SEAWEEDS - LINKING PLANT TRAITS TO COMPETITIVE OUTCOMES	JOURNAL OF PHYCOLOGY	26	1	6	10.1111/j.0022-3646.1990.00001.x	Sih et al. 1985
Excluded	No differences in density reported	Olson, MH	1996	Predator-prey interactions in size-structured fish communities: Implications of prey growth	OECOLOGIA	108	757	763	10.1007/BF00329052	Sih et al. 1985
Excluded	Consumption reported, but insufficient information on resource depletion	OMORI, M; HAMNER, WM	1982	PATCHY DISTRIBUTION OF ZOOPLANKTON - BEHAVIOR, POPULATION ASSESSMENT AND SAMPLING PROBLEMS	MARINE BIOLOGY	72	193	200	10.1007/BF00396920	Paine 1980
Excluded	Consumption reported, but insufficient information on resource depletion	Orizaola, G; Brana, F	2003	Response of predator-naive newt larvae to food and predator presence	CANADIAN JOURNAL OF ZOOLOGY-REVUE CANADIENNE DE ZOOLOGIE	81	1845	1850	10.1139/Z03-160	Sih et al. 1985
Excluded	Consumption reported, but insufficient information on resource depletion	Orizaola, G; Brana, F	2005	Plasticity in newt metamorphosis: the effect of predation at embryonic and larval stages	FRESHWATER BIOLOGY	50	438	446	10.1111/j.1365-2427.2005.01332.x	Sih et al. 1985
Excluded	Consumption reported, but insufficient information on resource depletion	Orizaola, Germa; Dahl, Emma; Laurila, Anssi	2012	Reversibility of predator-induced plasticity and its effect at a life-history switch point	OIKOS	121	44	52	10.1111/j.1600-0706.2011.19050.x	Sih et al. 1985
Excluded	Consumption reported, but insufficient information on resource depletion	Orr, MR; De Camargo, RX; Benson, WW	2003	Interactions between ant species increase arrival rates of an ant parasitoid	ANIMAL BEHAVIOUR	65	1187	1193	10.1006/anbe.2003.2176	Sih et al. 1985
Excluded	Not an experimental or observational study	Orrock, John L.; Grabowski, Jonathan H.; Pantel, Jelena H.; Peacor, Scott D.; Peckarsky, Barbara L.; Sih, Andrew; Werner, Earl E.	2008	Consumptive and nonconsumptive effects of predators on metacommunities of competing prey	ECOLOGY	89	2426	2435	10.1890/07-1024.1	Sih et al. 1985
Excluded	Not an experimental or observational study	Ortiz, M; Wolff, M	2002	Spatially explicit trophic modelling of a harvested benthic ecosystem in Tongoy Bay (central northern Chile)	AQUATIC CONSERVATION-MARINE AND FRESHWATER ECOSYSTEMS	12	601	618	10.1002/aqc.512	Paine 1980
Excluded	Not an experimental or observational study	Ortiz, M; Wolff, M	2002	Dynamical simulation of mass-balance trophic models for benthic communities of north-central Chile: assessment of resilience time under alternative management scenarios	ECOLOGICAL MODELLING	148	277	291	10.1016/S0304-3800(01)00454-9	Paine 1980
Excluded	Not an experimental or observational study	Ortiz, M; Wolff, M	2002	Application of loop analysis to benthic systems in northern Chile for the elaboration of sustainable management strategies	MARINE ECOLOGY-PROGRESS SERIES	242	15	27	10.3354/meps242015	Paine 1980
Excluded	Insuficient diet data	OSENBERG, CW	1989	RESOURCE LIMITATION, COMPETITION AND THE INFLUENCE OF LIFE-HISTORY IN A FRESH-WATER SNAIL COMMUNITY	OECOLOGIA	79	512	519	10.1007/BF00378669	Sih et al. 1985
Excluded	No differences in density reported	OSENBERG, CW; MITTELBACH, GG	1989	EFFECTS OF BODY SIZE ON THE PREDATOR PREY INTERACTION BETWEEN PUMPKINSEED SUNFISH AND GASTROPODS	ECOLOGICAL MONOGRAPHS	59	405	432	10.2307/1943074	Sih et al. 1985
Excluded	Not an experimental or observational study	Osenberg, CW; St Mary, CM; Schmitt, RJ; Holbrook, SJ; Chesson, P; Byrne, B	2002	Rethinking ecological inference: density dependence in reef fishes	ECOLOGY LETTERS	5	715	721	10.1046/j.1461-0248.2002.00377.x	Sih et al. 1985
Excluded	Insuficient diet data	Ostfeld, RS; Jones, CG; Wolff, JO	1996	Of mice and mast	BIOSCIENCE	46	323	330	10.2307/1312946	Sih et al. 1985
Excluded	Consumption reported, but insufficient information on resource depletion	OTAIZA, RD; SANTELICES, B	1985	VERTICAL-DISTRIBUTION OF CHITONS (MOLLUSCA, POLYPLACOPHORA) IN THE ROCKY INTERTIDAL ZONE OF CENTRAL CHILE	JOURNAL OF EXPERIMENTAL MARINE BIOLOGY AND ECOLOGY	86	229	240	10.1016/0022-0981(85)90105-4	Paine 1980
Excluded	Not an experimental or observational study	PACALA, SW; CRAWLEY, MJ	1992	HERBIVORES AND PLANT DIVERSITY	AMERICAN NATURALIST	140	243	260	10.1086/285411	Sih et al. 1985
Excluded	Insuficient diet data	Pace, ML; Cole, JJ; Carpenter, SR	1998	Trophic cascades and compensation: Differential responses of microzooplankton in whole-lake experiments	ECOLOGY	79	138	152	10.2307/176870	Paine 1980
Excluded	Consumption reported, but insufficient information on resource depletion	PACE, ML; PORTER, KG; FEIG, YS	1983	SPECIES-SPECIFIC AND AGE-SPECIFIC DIFFERENCES IN BACTERIAL RESOURCE UTILIZATION BY 2 CO-OCCURRING CLADOCERANS	ECOLOGY	64	1145	1156	10.2307/1937825	Paine 1980
Excluded	Consumption reported, but insufficient information on resource depletion	Packer, C; Holt, RD; Hudson, PJ; Lafferty, KD; Dobson, AP	2003	Keeping the herds healthy and alert: implications of predator control for infectious disease	ECOLOGY LETTERS	6	797	802	10.1046/j.1461-0248.2003.00500.x	Sih et al. 1985
Excluded	Consumption reported, but insufficient information on resource depletion	Pages, Jordi F.; Farina, Simone; Gera, Alessandro; Arthur, Rohan; Romero, Javier; Alcoverro, Teresa	2012	Indirect interactions in seagrasses: fish herbivores increase predation risk to sea urchins by modifying plant traits	FUNCTIONAL ECOLOGY	26	1015	1023	10.1111/j.1365-2435.2012.02038.x	Paine 1980
Excluded	Not an experimental or observational study	Paine, Robert T.	2010	Macroecology: Does It Ignore or Can It Encourage Further Ecological Syntheses Based on Spatially Local Experimental Manipulations?	AMERICAN NATURALIST	176	385	393	10.1086/656273	Paine 1980
Excluded	Insuficient diet data	PAINE, RT	1984	ECOLOGICAL DETERMINISM IN THE COMPETITION FOR SPACE - THE MACARTHUR,ROBERT,H. AWARD LECTURE PRESENTED ON 9 AUGUST 1983 GRAND-FORKS, NORTH-DAKOTA	ECOLOGY	65	1339	1348	10.2307/1939114	Paine 1980
Excluded	Not an experimental or observational study	PAINE, RT	1988	FOOD WEBS - ROAD MAPS OF INTERACTIONS OR GRIST FOR THEORETICAL DEVELOPMENT	ECOLOGY	69	1648	1654	10.2307/1941141	Paine 1980
Excluded	Not an experimental or observational study	PAINE, RT	1992	FOOD-WEB ANALYSIS THROUGH FIELD MEASUREMENT OF PER-CAPITA INTERACTION STRENGTH	NATURE	355	73	75	10.1038/355073a0	Paine 1980
Excluded	Not an experimental or observational study	Paine, RT	2000	Phycology for the mammalogist: Marine rocky shores and mammal-dominated communities - How different are the structuring processes?	JOURNAL OF MAMMALOGY	81	637	648	10.1644/1545-1542(2000)081<0637:PFTMMR>2.3.CO;2	Paine 1980
Excluded	Not an experimental or observational study	Paine, RT	2005	Cross environment talk in ecology: fact or fantasy?	MARINE ECOLOGY-PROGRESS SERIES	304	280	283		Paine 1980
Excluded	Consumption reported, but insufficient information on resource depletion	Pakkala, T; Kouki, J; Tainen, J	2006	Top predator and interference competition modify the occurrence and breeding success of a specialist species in a structurally complex forest environment	ANNALES ZOOLOGICI FENNICI	43	137	164		Sih et al. 1985
Excluded	No differences in density reported	Palkovacs, Eric P.; Post, David M.	2009	Experimental evidence that phenotypic divergence in predators drives community divergence in prey	ECOLOGY	90	300	305	10.1890/08-1673.1	Sih et al. 1985
Excluded	Resources affected by multiple predators	Pallini, A; Janssen, A; Sabelis, MW	1998	Predators induce interspecific herbivore competition for food in refuge space	ECOLOGY LETTERS	1	171	177		Sih et al. 1985
Excluded	Empirical but no consumption documented	PALUMBI, SR	1985	SPATIAL VARIATION IN AN ALGA-SPONGE COMMENSALISM AND THE EVOLUTION OF ECOLOGICAL INTERACTIONS	AMERICAN NATURALIST	126	267	274	10.1086/284414	Paine 1980
Excluded	Insuficient diet data	PALUMBI, SR; FREED, LA	1988	AGONISTIC INTERACTIONS IN A KEYSTONE PREDATORY STARFISH	ECOLOGY	69	1624	1627	10.2307/1941661	Paine 1980
Excluded	Insuficient diet data	PAN, YD; LOWE, RL	1995	THE EFFECTS OF HYDROPSYCHID COLONIZATION ON ALGAL RESPONSE TO NUTRIENT ENRICHMENT IN A SMALL MICHIGAN STREAM, USA	FRESHWATER BIOLOGY	33	393	400	10.1111/j.1365-2427.1995.tb00401.x	Sih et al. 1985
Excluded	Insuficient diet data	Parrish, JK; Marvier, M; Paine, RT	2001	Direct and indirect effects: Interactions between Bald Eagles and Common Murres	ECOLOGICAL APPLICATIONS	11	1858	1869	10.2307/3061101	Paine 1980
Excluded	Not an experimental or observational study	Pascual, Mercedes; Dunne, Jennifer A.; Levin, Simon A.	2006	Challenges for the future: Integrating ecological structure and dynamics	ECOLOGICAL NETWORKS: LINKING STRUCTURE TO DYNAMICS IN FOOD WEBS		351	371		Paine 1980
Excluded	Not an experimental or observational study	Pastorok, RA; Butcher, MK; Nielsen, RD	1996	Modeling wildlife exposure to toxic chemicals: Trends and recent advances	HUMAN AND ECOLOGICAL RISK ASSESSMENT	2	444	480		Paine 1980
Excluded	Not an experimental or observational study	Pastorok, RA; Nielsen, RD; Butcher, MK	1996	Future directions in modeling wildlife exposure to toxic chemicals - Commentary	HUMAN AND ECOLOGICAL RISK ASSESSMENT	2	570	579		Paine 1980
Excluded	Resources affected by multiple predators	Paszkowski, CA; Tonn, WM	2000	Community concordance between the fish and aquatic birds of lakes in northern Alberta, Canada: the relative importance of environmental and biotic factors	FRESHWATER BIOLOGY	43	421	437	10.1046/j.1365-2427.2000.00512.x	Paine 1980
Excluded	Consumption reported, but insufficient information on resource depletion	Pearse, Ian S.	2010	Bird rookeries have different effects on different feeding guilds of herbivores and alter the feeding behavior of a common caterpillar	ARTHROPOD-PLANT INTERACTIONS	4	189	195	10.1007/s11829-010-9098-z	Sih et al. 1985
Excluded	Empirical but no consumption documented	Pearson, Dean E.	2010	Trait- and Density-Mediated Indirect Interactions Initiated by an Exotic Invasive Plant Autogenic Ecosystem Engineer	AMERICAN NATURALIST	176	394	403	10.1086/656274	Paine 1980
Excluded	Not an experimental or observational study	Peckarsky, Barbara L.; Abrams, Peter A.; Bolnick, Daniel I.; Dill, Lawrence M.; Grabowski, Jonathan H.; Luttbeg, Barney; Orrock, John L.; Peacor, Scott D.; Preisser, Evan L.; Schmitz, Oswald J.; Trussell, Geoffrey C.	2008	Revisiting the classics: Considering nonconsumptive effects in textbook examples of predator-prey interactions	ECOLOGY	89	2416	2425	10.1890/07-1131.1	Paine 1980
Excluded	Consumption reported, but insufficient information on resource depletion	PECKARSKY, BL; COWAN, CA; PENTON, MA; ANDERSON, C	1993	SUBLETHAL CONSEQUENCES OF STREAM-DWELLING PREDATORY STONEFLIES ON MAYFLY GROWTH AND FECUNDITY	ECOLOGY	74	1836	1846	10.2307/1939941	Sih et al. 1985
Excluded	Insuficient diet data	Pennings, SC; Silliman, BR	2005	Linking biogeography and community ecology: Latitudinal variation in plant-herbivore interaction strength	ECOLOGY	86	2310	2319	10.1890/04-1022	Paine 1980
Excluded	Not an experimental or observational study	PERRINGS, C	1995	ECOLOGY, ECONOMICS AND ECOLOGICAL ECONOMICS	AMBIO	24	60	64		Paine 1980
Included	All requirments met	Persson, L; Greenberg	1990	Competitive Bottlenecks - the Perch (Perca-Fluviatilis) - Roach (Rutilus-Rutilus) Interaction	ECOLOGY	71	44	56		Additional searching
Excluded	Not an experimental or observational study	PETERS, RH	1992	LESSONS FROM THE SIZE EFFICIENCY HYPOTHESIS .2. THE MIRE OF COMPLEXITY	HYDROBIOLOGIA	235	435	455	10.1007/BF00026233	Paine 1980
Excluded	Empirical but no consumption documented	Petit, S	1998	The effectiveness of two bat species as pollinators of two species of columnar cacti on Curacao	HASELTONIA		22	31		Paine 1980
Excluded	Consumption reported, but insufficient information on resource depletion	PETRANKA, JW; FAKHOURY, K	1991	EVIDENCE OF A CHEMICALLY-MEDIATED AVOIDANCE-RESPONSE OF OVIPOSITING INSECTS TO BLUE-GILLS AND GREEN FROG TADPOLES	COPEIA		234	239		Sih et al. 1985
Excluded	Consumption reported, but insufficient information on resource depletion	PETRANKA, JW; HOPEY, ME; JENNINGS, BT; BAIRD, SD; BOONE, SJ	1994	BREEDING HABITAT SEGREGATION OF WOOD FROGS AND AMERICAN TOADS - THE ROLE OF INTERSPECIFIC TADPOLE PREDATION AND ADULT CHOICE	COPEIA		691	697		Sih et al. 1985
Excluded	Insuficient diet data	Petry, Ana Cristina; Gomes, Luiz Carlos; Piana, Pitagoras Augusto; Agostinho, Angelo Antonio	2010	The role of the predatory trahira (Pisces: Erythrinidae) in structuring fish assemblages in lakes of a Neotropical floodplain	HYDROBIOLOGIA	651	115	126	10.1007/s10750-010-0281-0	Sih et al. 1985
Excluded	Insuficient diet data	Pettersson, LB; Bronmark, C	1997	Density-dependent costs of an inducible morphological defense in Crucian carp	ECOLOGY	78	1805	1815	10.1890/0012-9658(1997)078[1805:DDCOAI]2.0.CO;2	Sih et al. 1985
Excluded	Empirical but no consumption documented	PFISTER, CA	1991	REPRODUCTIVE PLASTICITY IN THE KELP ALARIA-NANA (PHAEOPHYCEAE)	JOURNAL OF PHYCOLOGY	27	763	766	10.1111/j.0022-3646.1991.00763.x	Paine 1980
Excluded	Not an experimental or observational study	Pfister, CA; Bradbury, A	1996	Harvesting red sea urchins: Recent effects and future predictions	ECOLOGICAL APPLICATIONS	6	298	310	10.2307/2269573	Paine 1980
Excluded	Consumption reported, but insufficient information on resource depletion	PIERCE, CL	1988	PREDATOR AVOIDANCE, MICROHABITAT SHIFT, AND RISK-SENSITIVE FORAGING IN LARVAL DRAGONFLIES	OECOLOGIA	77	81	90	10.1007/BF00380929	Sih et al. 1985
Excluded	No differences in density reported	Piko, A. A.; Szedlmayer, S. T.	2007	Effects of habitat complexity and predator exclusion on the abundance of juvenile red snapper	JOURNAL OF FISH BIOLOGY	70	758	769	10.1111/j.1095-8649.2007.01336.x	Sih et al. 1985
Excluded	Consumption reported, but insufficient information on resource depletion	Pile, AJ; Lipcius, RN; VanMontfrans, J; Orth, RJ	1996	Density-dependent settler-recruit-juvenile relationships in blue crabs	ECOLOGICAL MONOGRAPHS	66	277	300	10.2307/2963519	Sih et al. 1985
Excluded	Not an experimental or observational study	PIMM, SL; HYMAN, JB	1987	ECOLOGICAL STABILITY IN THE CONTEXT OF MULTISPECIES FISHERIES	CANADIAN JOURNAL OF FISHERIES AND AQUATIC SCIENCES	44	84	94		Paine 1980
Excluded	Not an experimental or observational study	PIMM, SL; LAWTON, JH	1980	ARE FOOD WEBS DIVIDED INTO COMPARTMENTS	JOURNAL OF ANIMAL ECOLOGY	49	879	898	10.2307/4233	Paine 1980
Excluded	Not an experimental or observational study	PIMM, SL; LAWTON, JH; COHEN, JE	1991	FOOD WEB PATTERNS AND THEIR CONSEQUENCES	NATURE	350	669	674	10.1038/350669a0	Sih et al. 1985
Excluded	Not an experimental or observational study	Pimm, Stuart L.	2009	Climate Disruption and Biodiversity	CURRENT BIOLOGY	19	R595	R601	10.1016/j.cub.2009.05.055	Sih et al. 1985
Excluded	Insuficient diet data	Pink, M.; Fox, M. G.; Pratt, T. C.	2007	Numerical and behavioural response of cyprinids to the introduction of predatory brook trout in two oligotrophic lakes in northern Ontario	ECOLOGY OF FRESHWATER FISH	16	238	249	10.1111/j.1600-0633.2006.00215.x	Sih et al. 1985
Excluded	Not an experimental or observational study	Pinnegar, JK; Blanchard, JL; Mackinson, S; Scott, RD; Duplisea, DE	2005	Aggregation and removal of weak-links in food-web models: system stability and recovery from disturbance	ECOLOGICAL MODELLING	184	229	248	10.1016/j.ecolmodel.2004.09.003	Paine 1980
Excluded	No differences in density reported	Pintor, LM; Soluk, DA	2006	Evaluating the non-consumptive, positive effects of a predator in the persistence of an endangered species	BIOLOGICAL CONSERVATION	130	584	591	10.1016/j.biocon.2006.01.021	Sih et al. 1985
Excluded	Not an experimental or observational study	Piraino, S; Fanelli, G; Boero, F	2002	Variability of species' roles in marine communities: change of paradigms for conservation priorities	MARINE BIOLOGY	140	1067	1074	10.1007/s00227-001-0769-2	Paine 1980
Excluded	Consumption reported, but insufficient information on resource depletion	Polidori, Carlo; Gobbi, Mauro; Chatenoud, Liliana; Santoro, Davide; Montani, Olga; Andrietti, Francesco	2010	Taxon-biased diet preference in the 'generalist' beetle-hunting wasp Cerceris rubida provides insights on the evolution of prey specialization in apoid wasps	BIOLOGICAL JOURNAL OF THE LINNEAN SOCIETY	99	544	558		Sih et al. 1985
Excluded	Not an experimental or observational study	Polis, GA; Sears, ALW; Huxel, GR; Strong, DR; Maron, J	2000	When is a trophic cascade a trophic cascade?	TRENDS IN ECOLOGY & EVOLUTION	15	473	475	10.1016/S0169-5347(00)01971-6	Paine 1980
Excluded	Not an experimental or observational study	Polis, GA; Strong, DR	1996	Food web complexity and community dynamics	AMERICAN NATURALIST	147	813	846	10.1086/285880	Sih et al. 1985
Excluded	Not an experimental or observational study	Pomeroy, LR	2004	Building bridges across subdisciplines in marine ecology	SCIENTIA MARINA	68	5	12		Paine 1980
Excluded	Consumption reported, but insufficient information on resource depletion	Porter, ET; Cornwell, JC; Sanford, LP	2004	Effect of oysters Crassostrea virginica and bottom shear velocity on benthic-pelagic coupling and estuarine water quality	MARINE ECOLOGY PROGRESS SERIES	271	61	75	10.3354/meps271061	Sih et al. 1985
Excluded	Insuficient diet data	Porter, WP; Sabo, JL; Tracy, CR; Reichman, OJ; Ramankutty, N	2002	Physiology on a landscape scale: Plant-animal interactions	INTEGRATIVE AND COMPARATIVE BIOLOGY	42	431	453	10.1093/icb/42.3.431	Paine 1980
Excluded	Consumption reported, but insufficient information on resource depletion	POSEY, MH; AMBROSE, WG	1994	EFFECTS OF PROXIMITY TO AN OFFSHORE HARD-BOTTOM REEF ON INFAUNAL ABUNDANCES	MARINE BIOLOGY	118	745	753	10.1007/BF00347524	Sih et al. 1985
Excluded	No differences in density reported	POSEY, MH; HINES, AH	1991	COMPLEX PREDATOR-PREY INTERACTIONS WITHIN AN ESTUARINE BENTHIC COMMUNITY	ECOLOGY	72	2155	2169	10.2307/1941567	Sih et al. 1985
Excluded	Insuficient diet data	POSEY, MH; HINES, AH	1991	COMPLEX PREDATOR-PREY INTERACTIONS WITHIN AN ESTUARINE BENTHIC COMMUNITY	ECOLOGY	72	2155	2169	10.2307/1941567	Paine 1980
Excluded	Not an experimental or observational study	Post, David M.; Doyle, Martin W.; Sabo, John L.; Finlay, Jacques C.	2007	The problem of boundaries in defining ecosystems: A potential landmine for uniting geomorphology and ecology	GEOMORPHOLOGY	89	111	126	10.1016/j.geomorph.2006.07.014	Paine 1980
Excluded	Not an experimental or observational study	Post, DM; Conners, ME; Goldberg, DS	2000	Prey preference by a top predator and the stability of linked food chains	ECOLOGY	81	8	14	10.1890/0012-9658(2000)081[0008:PPBATP]2.0.CO;2	Paine 1980
Excluded	Insuficient diet data	Power, Mary E.; Parker, Michael S.; Dietrich, William E.	2008	Seasonal reassembly of a river food web: Floods, droughts, and impacts of fish	ECOLOGICAL MONOGRAPHS	78	263	282	10.1890/06-0902.1	Paine 1980
Excluded	Not an experimental or observational study	POWER, ME	1992	TOP-DOWN AND BOTTOM-UP FORCES IN FOOD WEBS - DO PLANTS HAVE PRIMACY	ECOLOGY	73	733	746	10.2307/1940153	Paine 1980
Excluded	Resources affected by multiple predators	POWER, ME	1992	HABITAT HETEROGENEITY AND THE FUNCTIONAL-SIGNIFICANCE OF FISH IN RIVER FOOD WEBS	ECOLOGY	73	1675	1688	10.2307/1940019	Paine 1980
Excluded	Consumption reported, but insufficient information on resource depletion	Power, ME; Dietrich, WE; Finlay, JC	1996	Dams and downstream aquatic biodiversity: Potential food web consequences of hydrologic and geomorphic change	ENVIRONMENTAL MANAGEMENT	20	887	895	10.1007/BF01205969	Paine 1980
Excluded	Insuficient diet data	POWER, ME; MARKS, JC; PARKER, MS	1992	VARIATION IN THE VULNERABILITY OF PREY TO DIFFERENT PREDATORS - COMMUNITY-LEVEL CONSEQUENCES	ECOLOGY	73	2218	2223	10.2307/1941469	Paine 1980
Excluded	Insuficient diet data	POWER, ME; MATTHEWS, WJ	1983	ALGAE-GRAZING MINNOWS (CAMPOSTOMA-ANOMALUM), PISCIVOROUS BASS (MICROPTERUS SPP), AND THE DISTRIBUTION OF ATTACHED ALGAE IN A SMALL PRAIRIE-MARGIN STREAM	OECOLOGIA	60	328	332	10.1007/BF00376847	Paine 1980
Excluded	Insuficient diet data	POWER, ME; MATTHEWS, WJ; STEWART, AJ	1985	GRAZING MINNOWS, PISCIVOROUS BASS, AND STREAM ALGAE - DYNAMICS OF A STRONG INTERACTION	ECOLOGY	66	1448	1456	10.2307/1938007	Paine 1980
Excluded	Not an experimental or observational study	POWER, ME; PARKER, G; DIETRICH, WE; SUN, A	1995	HOW DOES FLOODPLAIN WIDTH AFFECT FLOODPLAIN RIVER ECOLOGY - A PRELIMINARY EXPLORATION USING SIMULATIONS	GEOMORPHOLOGY	13	301	317	10.1016/0169-555X(95)00039-8	Paine 1980
Excluded	Insuficient diet data	POWER, ME; STEWART, AJ; MATTHEWS, WJ	1988	GRAZER CONTROL OF ALGAE IN AN OZARK MOUNTAIN STREAM - EFFECTS OF SHORT-TERM EXCLUSION	ECOLOGY	69	1894	1898	10.2307/1941166	Paine 1980
Excluded	Not an experimental or observational study	POWER, ME; SUN, A; PARKER, G; DIETRICH, WE; WOOTTON, JT	1995	HYDRAULIC FOOD-CHAIN MODELS	BIOSCIENCE	45	159	167	10.2307/1312555	Paine 1980
Excluded	Insuficient diet data	Powers, SP; Kittinger, JN	2002	Hydrodynamic mediation of predator-prey interactions: differential patterns of prey susceptibility and predator success explained by variation in water flow	JOURNAL OF EXPERIMENTAL MARINE BIOLOGY AND ECOLOGY	273	171	187	10.1016/S0022-0981(02)00162-4	Sih et al. 1985
Excluded	Empirical but no consumption documented	Prado, Patricia; Thibaut, Thierry	2008	Differences between epiphytic assemblages on introduced Caulerpa taxifolia and coexisting eelgrass (Zostera capricorni) in Botany Bay (NSW, Australia)	SCIENTIA MARINA	72	645	654	10.3989/scimar.2008.72n4645	Paine 1980
Excluded	Not an experimental or observational study	PRATT, BR	1991	ASTEROID IMPACT ON BRACHIOPODS	LETHAIA	24	457	459	10.1111/j.1502-3931.1991.tb01500.x	Sih et al. 1985
Excluded	Insuficient diet data	Preziosi, Damian V.; Pastorok, Robert A.	2008	Ecological food web analysis for chemical risk assessment	SCIENCE OF THE TOTAL ENVIRONMENT	406	491	502	10.1016/j.scitotenv.2008.06.063	Paine 1980
Excluded	Insuficient diet data	Pringle, Robert M.; Young, Truman P.; Rubenstein, Daniel I.; McCauley, Douglas J.	2007	Herbivore-initiated interaction cascades and their modulation by productivity in an African savanna	PROCEEDINGS OF THE NATIONAL ACADEMY OF SCIENCES OF THE UNITED STATES OF AMERICA	104	193	197	10.1073/pnas.0609840104	Paine 1980
Excluded	Resources affected by multiple predators	Proulx, M; Pick, FR; Mazumder, A; Hamilton, PB; Lean, DRS	1996	Effects of nutrients and planktivorous fish on the phytoplankton of shallow and deep aquatic systems	ECOLOGY	77	1556	1572	10.2307/2265551	Paine 1980
Excluded	Empirical but no consumption documented	Pueschel, CM; Miller, TJ	1996	Reconsidering prey specializations in an algal-limpet grazing mutualism: Epithallial cell development in Clathromorphum circumscriptum (Rhodophyta, Corallinales)	JOURNAL OF PHYCOLOGY	32	28	36	10.1111/j.0022-3646.1996.00028.x	Paine 1980
Excluded	Consumption reported, but insufficient information on resource depletion	Quijon, P; Jaramillo, E	1999	Gastropods and intertidal soft-sediments: The case of Chilina ovalis Sowerby (Pulmonata : Basommatophora) in south-central Chile	VELIGER	42	72	84		Paine 1980
Excluded	Not an experimental or observational study	Quince, C; Higgs, PG; McKane, AJ	2005	Deleting species from model food webs	OIKOS	110	283	296	10.1111/j.0030-1299.2005.13493.x	Paine 1980
Excluded	Not an experimental or observational study	Raffaelli, D	2000	Trends in research on shallow water food webs	JOURNAL OF EXPERIMENTAL MARINE BIOLOGY AND ECOLOGY	250	223	232	10.1016/S0022-0981(00)00198-2	Paine 1980
Excluded	Insuficient diet data	RAFFAELLI, D; CONACHER, A; MCLACHLAN, H; EMES, C	1989	THE ROLE OF EPIBENTHIC CRUSTACEAN PREDATORS IN AN ESTUARINE FOOD WEB	ESTUARINE COASTAL AND SHELF SCIENCE	28	149	160	10.1016/0272-7714(89)90062-0	Paine 1980
Excluded	Not an experimental or observational study	RAFFAELLI, D; HALL, SJ	1992	COMPARTMENTS AND PREDATION IN AN ESTUARINE FOOD WEB	JOURNAL OF ANIMAL ECOLOGY	61	551	560	10.2307/5610	Paine 1980
Excluded	Resources affected by multiple predators	RAFFAELLI, D; MILNE, H	1987	AN EXPERIMENTAL INVESTIGATION OF THE EFFECTS OF SHOREBIRD AND FLATFISH PREDATION ON ESTUARINE INVERTEBRATES	ESTUARINE COASTAL AND SHELF SCIENCE	24	1	13	10.1016/0272-7714(87)90002-3	Paine 1980
Excluded	Not an experimental or observational study	Raffaelli, D; Moller, H	2000	Manipulative field experiments in animal ecology: Do they promise more than they can deliver?	ADVANCES IN ECOLOGICAL RESEARCH, VOL 30	30	299	338		Sih et al. 1985
Excluded	Not an experimental or observational study	Raffaelli, D; Solan, M; Webb, TJ	2005	Do marine and terrestrial ecologists do it differently?	MARINE ECOLOGY-PROGRESS SERIES	304	283	289		Paine 1980
Excluded	Not an experimental or observational study	Rall, Bjoern Christian; Kalinkat, Gregor; Ott, David; Vucic-Pestic, Olivera; Brose, Ulrich	2011	Taxonomic versus allometric constraints on non-linear interaction strengths	OIKOS	120	483	492	10.1111/j.1600-0706.2010.18860.x	Paine 1980
Excluded	Not an experimental or observational study	Ramade, F	2004	Protected areas: an essential tool in fundamental ecology and conservation research	REVUE D ECOLOGIE-LA TERRE ET LA VIE	59	19	26		Paine 1980
Excluded	Resources affected by multiple predators	Ramos, Oscar; Van Buskirk, Josh	2012	Non-interactive multiple predator effects on tadpole survival	OECOLOGIA	169	535	539	10.1007/s00442-011-2208-5	Sih et al. 1985
Excluded	Insuficient diet data	Range, P.; Chapman, M. G.; Underwood, A. J.	2008	Field experiments with "cageless" methods to manipulate grazing gastropods on intertidal rocky shores	JOURNAL OF EXPERIMENTAL MARINE BIOLOGY AND ECOLOGY	365	23	30	10.1016/j.jembe.2008.07.031	Sih et al. 1985
Excluded	Consumption reported, but insufficient information on resource depletion	Rangen, SA; Clark, RG; Hobson, KA	2001	Predator responses to similarity and dispersion of artificial nest sites: Implications for the structure of Boreal forest songbird communities	AUK	118	105	115	10.1642/0004-8038(2001)118[0105:PRTSAD]2.0.CO;2	Sih et al. 1985
Excluded	Consumption reported, but insufficient information on resource depletion	Ransom, Tami S.; Jaeger, Robert G.	2006	An assemblage of salamanders in the southern Appalachian Mountains revisited: Competitive and predatory behavior?	BEHAVIOUR	143	1357	1382	10.1163/156853906778987524	Sih et al. 1985
Excluded	No differences in density reported	Rasero, M; Gonzalez, AF; Castro, BG; Guerra, A	1996	Predatory relationships of two sympatric squid, Todaropsis eblanae and Illex coindetii (Cephalopoda: Ommastrephidae) in Galician waters	JOURNAL OF THE MARINE BIOLOGICAL ASSOCIATION OF THE UNITED KINGDOM	76	73	87		Paine 1980
Excluded	No differences in density reported	RASMUSSEN, JB	1987	THE EFFECT OF A PREDATORY LEECH, NEPHELOPSIS-OBSCURA, ON MORTALITY, GROWTH, AND PRODUCTION OF CHIRONOMID LARVAE IN A SMALL POND	OECOLOGIA	73	133	138	10.1007/BF00376989	Sih et al. 1985
Excluded	Consumption reported, but insufficient information on resource depletion	Ratnaswamy, MJ; Warren, RJ	1998	Removing raccoons to protect sea turtle nests: are there implications for ecosystem management?	WILDLIFE SOCIETY BULLETIN	26	846	850		Sih et al. 1985
Excluded	Empirical but no consumption documented	Rauch, Tommy J.	2007	Interspecific dominance does not exclude sub-dominant blennies from offshore petroleum platforms	ENVIRONMENTAL BIOLOGY OF FISHES	78	347	351	10.1007/s10641-006-9158-5	Sih et al. 1985
Excluded	Consumption reported, but insufficient information on resource depletion	Raymond, Ben; McInnes, Julie; Dambacher, Jeffrey M.; Way, Sarah; Bergstrom, Dana M.	2011	Qualitative modelling of invasive species eradication on subantarctic Macquarie Island	JOURNAL OF APPLIED ECOLOGY	48	181	191	10.1111/j.1365-2664.2010.01916.x	Sih et al. 1985
Excluded	Consumption reported, but insufficient information on resource depletion	Reader, RJ; Bonser, SP	1998	Predicting the combined effect of herbivory and competition on a plant's shoot mass	CANADIAN JOURNAL OF BOTANY-REVUE CANADIENNE DE BOTANIQUE	76	316	320		Sih et al. 1985
Excluded	No differences in density reported	Rehage, JS; Barnett, BK; Sih, A	2005	Foraging behaviour and invasiveness: do invasive Gambusia exhibit higher feeding rates and broader diets than their noninvasive relatives?	ECOLOGY OF FRESHWATER FISH	14	352	360	10.1111/j.1600-0633.2005.00109.x	Sih et al. 1985
Excluded	Insuficient diet data	Reigada, Carolina; Godoy, Wesley A. C.	2012	Direct and indirect top-down effects of previous contact with an enemy on the feeding behavior of blowfly larvae	ENTOMOLOGIA EXPERIMENTALIS ET APPLICATA	142	71	77	10.1111/j.1570-7458.2011.01195.x	Paine 1980
Excluded	Not an experimental or observational study	Reise, K	2002	Sediment mediated species interactions in coastal waters	JOURNAL OF SEA RESEARCH	48	127	141	10.1016/S1385-1101(02)00150-8	Paine 1980
Excluded	Resources affected by multiple predators	Reisewitz, SE; Estes, JA; Simenstad, CA	2006	Indirect food web interactions: sea otters and kelp forest fishes in the Aleutian archipelago	OECOLOGIA	146	623	631	10.1007/s00442-005-0230-1	Paine 1980
Excluded	Empirical but no consumption documented	Reiskind, Michael H.; Wund, Matthew A.	2009	Experimental Assessment of the Impacts of Northern Long-Eared Bats on Ovipositing Culex (Diptera: Culicidae) Mosquitoes	JOURNAL OF MEDICAL ENTOMOLOGY	46	1037	1044		Sih et al. 1985
Excluded	No differences in density reported	RESETARITS, WJ	1991	ECOLOGICAL INTERACTIONS AMONG PREDATORS IN EXPERIMENTAL STREAM COMMUNITIES	ECOLOGY	72	1782	1793	10.2307/1940977	Paine 1980
Excluded	Resources affected by multiple predators	Resetarits, WJ	1997	Interspecific competition and qualitative competitive asymmetry between two benthic stream fish	OIKOS	78	429	439	10.2307/3545605	Sih et al. 1985
Excluded	Consumption reported, but insufficient information on resource depletion	Reynolds, CS	1995	Structural, dynamic and energetic differences among biotic communities dominated by macrophytes, planktonic algae and cyanobacteria	WATER SCIENCE AND TECHNOLOGY	32	1	23	10.1016/0273-1223(95)00675-3	Paine 1980
Excluded	Not an experimental or observational study	Reynolds, JC; Tapper, SC	1996	Control of mammalian predators in game management and conservation	MAMMAL REVIEW	26	127	155	10.1111/j.1365-2907.1996.tb00150.x	Sih et al. 1985
Excluded	Not an experimental or observational study	Rezende, Enrico L.; Albert, Eva M.; Fortuna, Miguel A.; Bascompte, Jordi	2009	Compartments in a marine food web associated with phylogeny, body mass, and habitat structure	ECOLOGY LETTERS	12	779	788	10.1111/j.1461-0248.2009.01327.x	Paine 1980
Excluded	No differences in density reported	RICE, JA; CROWDER, LB; ROSE, KA	1993	INTERACTIONS BETWEEN SIZE-STRUCTURED PREDATOR AND PREY POPULATIONS - EXPERIMENTAL TEST AND MODEL COMPARISON	TRANSACTIONS OF THE AMERICAN FISHERIES SOCIETY	122	481	491	10.1577/1548-8659(1993)122<0481:IBSSPA>2.3.CO;2	Sih et al. 1985
Excluded	Empirical but no consumption documented	RICE, KJ; GORDON, DR; HARDISON, JL; WELKER, JM	1993	PHENOTYPIC VARIATION IN SEEDLINGS OF A KEYSTONE TREE SPECIES (QUERCUS-DOUGLASII) - THE INTERACTIVE EFFECTS OF ACORN SOURCE AND COMPETITIVE ENVIRONMENT	OECOLOGIA	96	537	547	10.1007/BF00320511	Paine 1980
Excluded	Empirical but no consumption documented	Richardson, JML	2002	Burst swim speed in tadpoles inhabiting ponds with different top predators	EVOLUTIONARY ECOLOGY RESEARCH	4	627	642		Sih et al. 1985
Excluded	No differences in density reported	RICHARDSON, WB; WICKHAM, SA; THRELKELD, ST	1990	FOODWEB RESPONSE TO THE EXPERIMENTAL MANIPULATION OF A BENTHIVORE (CYPRINUS-CARPIO), ZOOPLANKTIVORE (MENIDIA-BERYLLINA) AND BENTHIC INSECTS	ARCHIV FUR HYDROBIOLOGIE	119	143	165		Sih et al. 1985
Excluded	Empirical but no consumption documented	Richter-Boix, A; Llorente, GA; Montori, A	2004	Responses to competition effects of two anuran tadpoles according to life-history traits	OIKOS	106	39	50	10.1111/j.0030-1299.2004.12743.x	Sih et al. 1985
Excluded	Consumption reported, but insufficient information on resource depletion	Richter-Boix, Alex; Llorente, Gustavo A.; Montori, Albert; Garcia, Joan	2007	Tadpole diet selection varies with the ecological context in predictable ways	BASIC AND APPLIED ECOLOGY	8	464	474	10.1016/j.baae.2006.09.009	Sih et al. 1985
Excluded	Not an experimental or observational study	RICKLEFS, RE	1987	COMMUNITY DIVERSITY - RELATIVE ROLES OF LOCAL AND REGIONAL PROCESSES	SCIENCE	235	167	171	10.1126/science.235.4785.167	Paine 1980
Excluded	Insuficient diet data	Rincon, PA; Grossman, GD	1998	The effects of rainbow trout (Oncorhynchus mykiss) on the use of spatial resources and behavior of rosyside dace (Clinostomus funduloides)	ARCHIV FUR HYDROBIOLOGIE	141	333	352		Paine 1980
Excluded	Insuficient diet data	ROBLES, C; ROBB, J	1993	VARIED CARNIVORE EFFECTS AND THE PREVALENCE OF INTERTIDAL ALGAL TURFS	JOURNAL OF EXPERIMENTAL MARINE BIOLOGY AND ECOLOGY	166	65	91	10.1016/0022-0981(93)90079-4	Sih et al. 1985
Excluded	Consumption reported, but insufficient information on resource depletion	ROBLES, C; ROBB, J	1993	VARIED CARNIVORE EFFECTS AND THE PREVALENCE OF INTERTIDAL ALGAL TURFS	JOURNAL OF EXPERIMENTAL MARINE BIOLOGY AND ECOLOGY	166	65	91	10.1016/0022-0981(93)90079-4	Paine 1980
Excluded	Resources affected by multiple predators	Robson, BJ	1996	Habitat architecture and trophic interaction strength in a river: Riffle-scale effects	OECOLOGIA	107	411	420	10.1007/BF00328458	Sih et al. 1985
Excluded	Consumption reported, but insufficient information on resource depletion	ROCHETTE, R; MORISSETTE, S; HIMMELMAN, JH	1995	A FLEXIBLE RESPONSE TO A MAJOR PREDATOR PROVIDES THE WHELK BUCCINUM-UNDATUM L WITH NUTRITIONAL GAINS	JOURNAL OF EXPERIMENTAL MARINE BIOLOGY AND ECOLOGY	185	167	180	10.1016/0022-0981(94)00141-Y	Sih et al. 1985
Excluded	No differences in density reported	Rodriguez-Perez, H.; Green, A. J.; Figuerola, J.	2007	Effects of Greater flamingo Phoenicopterus ruber on macrophytes, chironomids and turbidity in natural marshes in Don(n)over-tildeana, SW Spain	FUNDAMENTAL AND APPLIED LIMNOLOGY	170	167	175	10.1127/1863-9135/2007/0170-0167	Sih et al. 1985
Excluded	No differences in density reported	Rodriguez-Perez, Hector; Green, Andy J.	2012	Strong seasonal effects of waterbirds on benthic communities in shallow lakes	FRESHWATER SCIENCE	31	1273	1288	10.1899/11-129.1	Sih et al. 1985
Excluded	Insuficient diet data	Rodusky, AJ; Havens, KE	1996	The potential effects of a small Chaoborus species (C-punctipennis) on the zooplankton of a small eutrophic lake	ARCHIV FUR HYDROBIOLOGIE	138	11	31		Paine 1980
Excluded	Some data, but insufficient data to calculate resource depletion metric	Roemer, GW; Donlan, CJ; Courchamp, F	2002	Golden eagles, feral pigs, and insular carnivores: How exotic species turn native predators into prey	PROCEEDINGS OF THE NATIONAL ACADEMY OF SCIENCES OF THE UNITED STATES OF AMERICA	99	791	796	10.1073/pnas.012422499	Sih et al. 1985
Excluded	Insuficient diet data	Rogers, Tracy Noel; Chalcraft, David R.	2008	Pond hydroperiod alters the effect of density-dependent processes on larval anurans	CANADIAN JOURNAL OF FISHERIES AND AQUATIC SCIENCES	65	2761	2768	10.1139/F08-177	Sih et al. 1985
Excluded	Not an experimental or observational study	Rohr, Jason R.; Kerby, Jacob L.; Sih, Andrew	2006	Community ecology as a framework for predicting contaminant effects	TRENDS IN ECOLOGY & EVOLUTION	21	606	613	10.1016/j.tree.2006.07.002	Sih et al. 1985
Excluded	Consumption reported, but insufficient information on resource depletion	Romo, S; VanDonk, E; Gylstra, R; Gulati, R	1996	A multivariate analysis of phytoplankton and food web changes in a shallow biomanipulated lake	FRESHWATER BIOLOGY	36	683	696	10.1046/j.1365-2427.1996.d01-511.x	Paine 1980
Excluded	Consumption reported, but insufficient information on resource depletion	Rosenfeld, JS; Hudson, JJ	1997	Primary production, bacterial production, and invertebrate biomass in pools and riffles in southern Ontario streams	ARCHIV FUR HYDROBIOLOGIE	139	301	316		Sih et al. 1985
Excluded	Consumption reported, but insufficient information on resource depletion	Rosenheim, JA	1998	Higher-order predators and the regulation of insect herbivore populations	ANNUAL REVIEW OF ENTOMOLOGY	43	421	447	10.1146/annurev.ento.43.1.421	Sih et al. 1985
Excluded	No differences in density reported	Rosenheim, JA; Glik, TE; Goeriz, RE; Ramert, B	2004	Linking a predator's foraging behavior with its effects on herbivore population suppression	ECOLOGY	85	3362	3372	10.1890/03-0825	Sih et al. 1985
Excluded	Insuficient diet data	Rosenheim, JA; Limburg, DD; Colfer, RG	1999	Impact of generalist predators on a biological control agent, Chrysoperla carnea: Direct observations	ECOLOGICAL APPLICATIONS	9	409	417	10.2307/2641128	Sih et al. 1985
Excluded	Resources affected by multiple predators	ROSENHEIM, JA; WILHOIT, LR; ARMER, CA	1993	INFLUENCE OF INTRAGUILD PREDATION AMONG GENERALIST INSECT PREDATORS ON THE SUPPRESSION OF AN HERBIVORE POPULATION	OECOLOGIA	96	439	449	10.1007/BF00317517	Sih et al. 1985
Excluded	Insuficient diet data	Ross, DJ; Johnson, CR; Hewitt, CL	2006	Abundance of the introduced seastar, Asterias amurensis, and spatial variability in soft sediment assemblages in SE Tasmania: Clear correlations but complex interpretation	ESTUARINE COASTAL AND SHELF SCIENCE	67	695	707	10.1016/j.ecss.2005.11.038	Sih et al. 1985
Excluded	Not an experimental or observational study	Rossberg, Axel G.; Farnsworth, Keith D.; Satoh, Keisuke; Pinnegar, John K.	2011	Universal power-law diet partitioning by marine fish and squid with surprising stability-diversity implications	PROCEEDINGS OF THE ROYAL SOCIETY B-BIOLOGICAL SCIENCES	278	1617	1625	10.1098/rspb.2010.1483	Paine 1980
Excluded	Insuficient diet data	ROWLEY, RJ	1989	SETTLEMENT AND RECRUITMENT OF SEA-URCHINS (STRONGYLOCENTROTUS SPP) IN A SEA-URCHIN BARREN GROUND AND A KELP BED - ARE POPULATIONS REGULATED BY SETTLEMENT OR POST-SETTLEMENT PROCESSES	MARINE BIOLOGY	100	485	494	10.1007/BF00394825	Paine 1980
Excluded	Not an experimental or observational study	Roy, S; Alam, S; Chattopadhyay, J	2005	Role of nutrient bound of prey on the dynamics of predator-mediated competitive-coexistence	BIOSYSTEMS	82	143	153	10.1016/j.biosystems.2005.06.007	Paine 1980
Excluded	Consumption reported, but insufficient information on resource depletion	Rubbo, MJ; Townsend, VR; Smyers, SD; Jaeger, RG	2003	An experimental assessment of invertebrate/vertebrate predation: the interaction between wolf spiders (Gladicosa pulchra) and terrestrial salamanders (Ambystoma maculatum)	JOURNAL OF ZOOLOGY	261	1	5	10.1017/S0952836903003923	Sih et al. 1985
Excluded	Insuficient diet data	Ruesink, JL	1998	Variation in per capita interaction strength: Thresholds due to nonlinear dynamics and nonequilibrium conditions	PROCEEDINGS OF THE NATIONAL ACADEMY OF SCIENCES OF THE UNITED STATES OF AMERICA	95	6843	6847	10.1073/pnas.95.12.6843	Paine 1980
Excluded	No differences in density reported	Ruetz, CR; Vondracek, B; Newman, RM	2004	Weak top-down control of grazers and periphyton by slimy sculpins in a coldwater stream	JOURNAL OF THE NORTH AMERICAN BENTHOLOGICAL SOCIETY	23	271	286	10.1899/0887-3593(2004)023<0271:WTCOGA>2.0.CO;2	Paine 1980
Excluded	Not an experimental or observational study	Ruiz-Moreno, Diego; Pascual, Mercedes; Riolo, Rick	2006	Exploring network space with genetic algorithms: Modularity, resilience, and reactivity	Ecological Networks: Linking Structure to Dynamics in Food Webs		187	208		Paine 1980
Excluded	Consumption reported, but insufficient information on resource depletion	RUMRILL, SS; CAMERON, RA	1983	EFFECTS OF GAMMA-AMINOBUTYRIC ACID ON THE SETTLEMENT OF LARVAE OF THE BLACK CHITON KATHARINA-TUNICATA	MARINE BIOLOGY	72	243	247	10.1007/BF00396829	Paine 1980
Excluded	Consumption reported, but insufficient information on resource depletion	Ryberg, Wade A.; Chase, Jonathan M.	2007	Predator-dependent species-area relationships	AMERICAN NATURALIST	170	636	642	10.1086/521228	Sih et al. 1985
Excluded	Not an experimental or observational study	Ryberg, Wade A.; Smith, Kevin G.; Chase, Jonathan M.	2012	Predators alter the scaling of diversity in prey metacommunities	OIKOS	121	1995	2000	10.1111/j.1600-0706.2012.19620.x	Sih et al. 1985
Excluded	No differences in density reported	Rypel, Andrew L.; Layman, Craig A.; Arrington, D. Albrey	2007	Water depth modifies relative predation risk for a motile fish taxon in Bahamian tidal creeks	ESTUARIES AND COASTS	30	518	525		Sih et al. 1985
Excluded	Not an experimental or observational study	Sabo, John L.; Finlay, Jacques C.; Post, David M.	2009	Food Chains in Freshwaters	YEAR IN ECOLOGY AND CONSERVATION BIOLOGY 2009	1162	187	220	10.1111/j.1749-6632.2009.04445.x	Paine 1980
Excluded	Resources affected by multiple predators	SAFINA, C	1990	BLUEFISH MEDIATION OF FORAGING COMPETITION BETWEEN ROSEATE AND COMMON TERNS	ECOLOGY	71	1804	1809	10.2307/1937588	Paine 1980
Excluded	Resources affected by multiple predators	Sala, E	1997	The role of fishes in the organization of a Mediterranean sublittoral community .2. Epifaunal communities	JOURNAL OF EXPERIMENTAL MARINE BIOLOGY AND ECOLOGY	212	45	60	10.1016/S0022-0981(96)02746-3	Sih et al. 1985
Excluded	No differences in density reported	Sala, N. M.; Bertness, M. D.; Silliman, B. R.	2008	The dynamics of bottom-up and top-down control in a New England salt marsh	OIKOS	117	1050	1056	10.1111/j.0030-1299.2008.16296.x	Sih et al. 1985
Excluded	Empirical but no consumption documented	Salamon, JA; Alphei, J; Ruf, A; Schaefer, M; Scheu, S; Schneider, K; Suhrig, A; Maraun, M	2006	Transitory dynamic effects in the soil invertebrate community in a temperate deciduous forest: Effects of resource quality	SOIL BIOLOGY & BIOCHEMISTRY	38	209	221	10.1016/j.soilbio.2005.04.033	Paine 1980
Excluded	Consumption reported, but insufficient information on resource depletion	SALE, PF; GUY, JA	1992	PERSISTENCE OF COMMUNITY STRUCTURE - WHAT HAPPENS WHEN YOU CHANGE TAXONOMIC SCALE	CORAL REEFS	11	147	154	10.1007/BF00255469	Sih et al. 1985
Excluded	Empirical but no consumption documented	Salminen, J; Anh, BT; van Gestel, CAM	2001	Indirect effects of zinc on soil microbes via a keystone enchytraeid species	ENVIRONMENTAL TOXICOLOGY AND CHEMISTRY	20	1167	1174	10.1897/1551-5028(2001)020<1167:IEOZOS>2.0.CO;2	Sih et al. 1985
Excluded	Empirical but no consumption documented	Salminen, J; Korkama, T; Strommer, R	2002	Interaction modification among decomposers impairs ecosystem processes in lead-polluted soil	ENVIRONMENTAL TOXICOLOGY AND CHEMISTRY	21	2301	2309	10.1897/1551-5028(2002)021<2301:IMADIE>2.0.CO;2	Sih et al. 1985
Excluded	Empirical but no consumption documented	Salminen, JE; Sulkava, PO	1997	Decomposer communities in contaminated soil: Is altered community regulation a proper tool in ecological risk assessment of toxicants?	ENVIRONMENTAL POLLUTION	97	45	53	10.1016/S0269-7491(97)00078-X	Sih et al. 1985
Excluded	Not an experimental or observational study	Salo, Palvi; Banks, Peter B.; Dickman, Chris R.; Korpimaki, Erkki	2010	Predator manipulation experiments: impacts on populations of terrestrial vertebrate prey	ECOLOGICAL MONOGRAPHS	80	531	546	10.1890/09-1260.1	Sih et al. 1985
Excluded	Resources affected by multiple predators	Salomon, Anne K.; Shears, Nick T.; Langlois, Timothy J.; Babcock, Russell C.	2008	CASCADING EFFECTS OF FISHING CAN ALTER CARBON FLOW THROUGH A TEMPERATE COASTAL ECOSYSTEM	ECOLOGICAL APPLICATIONS	18	1874	1887	10.1890/07-1777.1	Paine 1980
Excluded	Resources affected by multiple predators	Samraoui, Farrah; Nedjah, Riad; Boucheker, Abdennour; Alfarhan, Ahmed H.; Samraoui, Boudjema	2012	Patterns of resource partitioning by nesting herons and ibis: How are odonata exploited?	COMPTES RENDUS BIOLOGIES	335	310	317	10.1016/j.crvi.2012.03.009	Sih et al. 1985
Excluded	Insuficient diet data	Sams, Michael A.; Keough, Michael J.	2007	Predation during early post-settlement varies in importance for shaping marine sessile communities	MARINE ECOLOGY PROGRESS SERIES	348	85	101	10.3354/meps07012	Sih et al. 1985
Excluded	Insuficient diet data	Samuelsson, K; Andersson, A	2003	Predation limitation in the pelagic microbial food web in an oligotrophic aquatic system	AQUATIC MICROBIAL ECOLOGY	30	239	250	10.3354/ame030239	Paine 1980
Excluded	Empirical but no consumption documented	SAMWAYS, MJ	1983	INTERRELATIONSHIP BETWEEN AN ENTOMOGENOUS FUNGUS AND 2 ANT-HOMOPTERAN (HYMENOPTERA, FORMICIDAE HEMIPTERA, PSEUDOCOCCIDAE AND APHIDIDAE) MUTUALISMS ON GUAVA TREES	BULLETIN OF ENTOMOLOGICAL RESEARCH	73	321	331		Paine 1980
Excluded	Empirical but no consumption documented	San-Martin, A.; Rovirosa, J.; Gaete, K.; Olea, A.; Ampuero, J.	2009	Mantle defensive response of marine pulmonate Trimusculus peruvianus	JOURNAL OF EXPERIMENTAL MARINE BIOLOGY AND ECOLOGY	376	43	47	10.1016/j.jembe.2009.06.005	Sih et al. 1985
Excluded	Not an experimental or observational study	Sandin, Stuart A.; Sala, Enric	2012	Using successional theory to measure marine ecosystem health	EVOLUTIONARY ECOLOGY	26	435	448	10.1007/s10682-011-9533-3	Paine 1980
Excluded	Consumption reported, but insufficient information on resource depletion	Sanford, E; Menge, BA	2001	Spatial and temporal variation in barnacle growth in a coastal upwelling system	MARINE ECOLOGY-PROGRESS SERIES	209	143	157	10.3354/meps209143	Paine 1980
Excluded	Consumption reported, but insufficient information on resource depletion	Santamaria, L; Rodriguez-Girones, MA	2002	Hiding from swans: optimal burial depth of sago pondweed tubers foraged by Bewick's swans	JOURNAL OF ECOLOGY	90	303	315	10.1046/j.1365-2745.2001.00668.x	Sih et al. 1985
Excluded	Empirical but no consumption documented	SARKAR, AK; ROY, AB	1990	ASYMPTOTIC-BEHAVIOR OF SOLUTIONS OF A DONOR-RECIPIENT SYSTEM	APPLIED MATHEMATICAL MODELLING	14	433	438	10.1016/0307-904X(90)90099-Q	Paine 1980
Excluded	Empirical but no consumption documented	Sarmento, Hugo; Gasol, Josep M.	2012	Use of phytoplankton-derived dissolved organic carbon by different types of bacterioplankton	ENVIRONMENTAL MICROBIOLOGY	14	2348	2360	10.1111/j.1462-2920.2012.02787.x	Paine 1980
Excluded	Insuficient diet data	Savage, Amy M.; Peterson, Merrill A.	2007	Mutualism in a community context: the positive feedback between an ant-aphid mutualism and a gall-making midge	OECOLOGIA	151	280	291	10.1007/s00442-006-0582-1	Sih et al. 1985
Excluded	Not an experimental or observational study	SCHAEFFER, DJ; HERRICKS, EE; KERSTER, HW	1988	ECOSYSTEM HEALTH .1. MEASURING ECOSYSTEM HEALTH	ENVIRONMENTAL MANAGEMENT	12	445	455	10.1007/BF01873258	Paine 1980
Excluded	Insuficient diet data	Schaus, MH; Vanni, MJ	2000	Effects of gizzard shad on phytoplankton and nutrient dynamics: Role of sediment feeding and fish size	ECOLOGY	81	1701	1719	10.1890/0012-9658(2000)081[1701:EOGSOP]2.0.CO;2	Paine 1980
Excluded	Insuficient diet data	Scheinin, Matias; Scyphers, Steven B.; Kauppi, Laura; Heck, Ken L., Jr.; Mattila, Johanna	2012	The relationship between vegetation density and its protective value depends on the densities and traits of prey and predators	OIKOS	121	1093	1102	10.1111/j.1600-0706.2011.19941.x	Sih et al. 1985
Excluded	Not an experimental or observational study	Scheu, S	2002	The soil food web: structure and perspectives	EUROPEAN JOURNAL OF SOIL BIOLOGY	38	11	20	10.1016/S1164-5563(01)01117-7	Paine 1980
Excluded	Insuficient diet data	SCHINDLER, DE	1992	NUTRIENT REGENERATION BY SOCKEYE-SALMON (ONCORHYNCHUS-NERKA) FRY AND SUBSEQUENT EFFECTS ON ZOOPLANKTON AND PHYTOPLANKTON	CANADIAN JOURNAL OF FISHERIES AND AQUATIC SCIENCES	49	2498	2506	10.1139/f92-276	Paine 1980
Included	All requirments met	Schindler, DE; Hodgson, R; Kitchell, JF	1997	Density-dependent changes in individual foraging specialization of largemouth bass	OECOLOGIA	110	592	600		Additional searching
Excluded	Resources affected by multiple predators	Schmid, PE; SchmidAraya, JM	1997	Predation on meiobenthic assemblages: resource use of a tanypod guild (Chironomidae, Diptera) in a gravel stream	FRESHWATER BIOLOGY	38	67	91	10.1046/j.1365-2427.1997.00197.x	Sih et al. 1985
Excluded	Insuficient diet data	Schmidt, KA; Whelan, CJ	1999	Nest predation on woodland songbirds: when is nest predation density dependent?	OIKOS	87	65	74	10.2307/3546997	Sih et al. 1985
Excluded	Not an experimental or observational study	Schmidt, Stephanie N.; Olden, Julian D.; Solomon, Christopher T.; Vander Zanden, M. Jake	2007	Quantitative approaches to the analysis of stable isotope food web data	ECOLOGY	88	2793	2802	10.1890/07-0121.1	Paine 1980
Excluded	Insuficient diet data	SCHMITT, RJ	1987	INDIRECT INTERACTIONS BETWEEN PREY - APPARENT COMPETITION, PREDATOR AGGREGATION, AND HABITAT SEGREGATION	ECOLOGY	68	1887	1897	10.2307/1939880	Sih et al. 1985
Excluded	Insuficient diet data	Schmitt, RJ	1996	Exploitation competition in mobile grazers: Trade-offs in use of a limited resource	ECOLOGY	77	408	425	10.2307/2265618	Sih et al. 1985
Excluded	Empirical but no consumption documented	Schmitt, RJ; Holbrook, SJ	2003	Mutualism can mediate competition and promote coexistence	ECOLOGY LETTERS	6	898	902	10.1046/j.1461-0248.2003.00514.x	Sih et al. 1985
Excluded	Not an experimental or observational study	Schmitz, OJ	1997	Press perturbations and the predictability of ecological interactions in a food web	ECOLOGY	78	55	69	10.1890/0012-9658(1997)078[0055:PPATPO]2.0.CO;2	Sih et al. 1985
Excluded	Insuficient diet data	Schmitz, OJ	1998	Direct and indirect effects of predation and predation risk in old-field interaction webs	AMERICAN NATURALIST	151	327	342	10.1086/286122	Paine 1980
Excluded	Insuficient diet data	Schmitz, OJ	2003	Top predator control of plant biodiversity and productivity in an old-field ecosystem	ECOLOGY LETTERS	6	156	163	10.1046/j.1461-0248.2003.00412.x	Sih et al. 1985
Excluded	Insuficient diet data	Schmitz, OJ; Beckerman, AP; OBrien, KM	1997	Behaviorally mediated trophic cascades: Effects of predation risk on food web interactions	ECOLOGY	78	1388	1399	10.1890/0012-9658(1997)078[1388:BMTCEO]2.0.CO;2	Sih et al. 1985
Excluded	Insuficient diet data	Schmitz, OJ; Beckerman, AP; OBrien, KM	1997	Behaviorally mediated trophic cascades: Effects of predation risk on food web interactions	ECOLOGY	78	1388	1399	10.1890/0012-9658(1997)078[1388:BMTCEO]2.0.CO;2	Paine 1980
Excluded	Not an experimental or observational study	Schmitz, OJ; Booth, G	1997	Modelling food web complexity: The consequences of individual-based, spatially explicit behavioural ecology on trophic interactions	EVOLUTIONARY ECOLOGY	11	379	398	10.1023/A:1018476606256	Paine 1980
Excluded	Not an experimental or observational study	Schmitz, OJ; Hamback, PA; Beckerman, AP	2000	Trophic cascades in terrestrial systems: A review of the effects of carnivore removals on plants	AMERICAN NATURALIST	155	141	153	10.1086/303311	Sih et al. 1985
Excluded	Not an experimental or observational study	Schmitz, OJ; Hamback, PA; Beckerman, AP	2000	Trophic cascades in terrestrial systems: A review of the effects of carnivore removals on plants	AMERICAN NATURALIST	155	141	153	10.1086/303311	Paine 1980
Excluded	Focal species not fish	Schmitz, OJ; Suttle, KB	2001	Effects of top predator species on direct and indirect interactions in a food web	ECOLOGY	82	2072	2081	10.1890/0012-9658(2001)082[2072:EOTPSO]2.0.CO;2	Paine 1980
Excluded	Insuficient diet data	Schneider, DW	1997	Predation and food web structure along a habitat duration gradient	OECOLOGIA	110	567	575	10.1007/s004420050197	Paine 1980
Excluded	Not an experimental or observational study	SCHOENER, TW	1989	FOOD WEBS FROM THE SMALL TO THE LARGE	ECOLOGY	70	1559	1589	10.2307/1938088	Sih et al. 1985
Excluded	Not an experimental or observational study	SCHOENER, TW	1989	FOOD WEBS FROM THE SMALL TO THE LARGE	ECOLOGY	70	1559	1589	10.2307/1938088	Paine 1980
Excluded	Not an experimental or observational study	SCHOENER, TW	1991	EXTINCTION AND THE NATURE OF THE METAPOPULATION - A CASE SYSTEM	ACTA OECOLOGICA-INTERNATIONAL JOURNAL OF ECOLOGY	12	53	75		Sih et al. 1985
Excluded	Not an experimental or observational study	SCHOENER, TW	1992	HOW IMPORTANT IS COMPETITION - A CITATION-CLASSIC COMMENTARY ON THE CONTROVERSY OVER INTERSPECIFIC COMPETITION BY SCHOENER,T.W.	CURRENT CONTENTS/AGRICULTURE BIOLOGY & ENVIRONMENTAL SCIENCES		10	10		Sih et al. 1985
Excluded	Insuficient diet data	Schoener, TW; Spiller, DA	1996	Devastation of prey diversity by experimentally introduced predators in the field	NATURE	381	691	694	10.1038/381691a0	Sih et al. 1985
Excluded	Not an experimental or observational study	Schoener, TW; Spiller, DA	1999	Indirect effects in an experimentally staged invasion by a major predator	AMERICAN NATURALIST	153	347	358	10.1086/303177	Sih et al. 1985
Excluded	Insuficient diet data	Schoener, TW; Spiller, DA; Losos, JB	2001	Predators increase the risk of catastrophic extinction of prey populations	NATURE	412	183	186	10.1038/35084071	Sih et al. 1985
Excluded	Insuficient diet data	Schoener, TW; Spiller, DA; Losos, JB	2002	Predation on a common Anolis lizard: Can the food-web effects of a devastating predator be reversed?	ECOLOGICAL MONOGRAPHS	72	383	407	10.2307/3100096	Sih et al. 1985
Excluded	Not an experimental or observational study	SCHOENLY, K	1990	THE PREDATORS OF INSECTS	ECOLOGICAL ENTOMOLOGY	15	333	345	10.1111/j.1365-2311.1990.tb00815.x	Paine 1980
Excluded	Resources affected by multiple predators	Schofield, PJ	2004	Influence of salinity, competition and food supply on the growth of Gobiosoma robustum and Microgobius gulosus from Florida Bay, U. S. A.	JOURNAL OF FISH BIOLOGY	64	820	832	10.1111/j.1095-8649.2004.00349.x	Sih et al. 1985
Excluded	No differences in density reported	Schoning, C.; Csuzdi, C.; Kinuthia, W.; Ogutu, J. O.	2010	Influence of driver ant swarm raids on earthworm prey densities in the Mount Kenya forest: implications for prey population dynamics and colony migrations	INSECTES SOCIAUX	57	73	82	10.1007/s00040-009-0052-y	Sih et al. 1985
Excluded	Not an experimental or observational study	Schonrogge, K; Crawley, MJ	2000	Quantitative webs as a means of assessing the impact of alien insects	JOURNAL OF ANIMAL ECOLOGY	69	841	868	10.1046/j.1365-2656.2000.00443.x	Paine 1980
Excluded	Insuficient diet data	Schreiber, SJ	2002	Permanence of weakly coupled vector fields	SIAM JOURNAL ON MATHEMATICAL ANALYSIS	33	1048	1057	10.1137/S0036141001387434	Paine 1980
Excluded	Not an experimental or observational study	Scotti, Marco; Bondavalli, Cristina; Bodini, Antonio	2009	Linking trophic positions and flow structure constraints in ecological networks: Energy transfer efficiency or topology effect?	ECOLOGICAL MODELLING	220	3070	3080	10.1016/j.ecolmodel.2008.07.034	Paine 1980
Excluded	Not an experimental or observational study	Scotti, Marco; Podani, Janos; Jordan, Ferenc	2007	Weighting, scale dependence and indirect effects in ecological networks: A comparative study	ECOLOGICAL COMPLEXITY	4	148	159	10.1016/j.ecocom.2007.05.002	Paine 1980
Excluded	Not an experimental or observational study	SEAMAN, JW; WALLS, SC; WISE, SE; JAEGER, RG	1994	CAVEAT-EMPTOR - RANK TRANSFORM METHODS AND INTERACTION	TRENDS IN ECOLOGY & EVOLUTION	9	261	263	10.1016/0169-5347(94)90292-5	Sih et al. 1985
Excluded	Consumption reported, but insufficient information on resource depletion	Seitz, R. D.; Lipcius, R. N.; Olmstead, N. H.; Seebo, M. S.; Lambert, D. M.	2006	Influence of shallow-water habitats and shoreline development on abundance, biomass, and diversity of benthic prey and predators in Chesapeake Bay	MARINE ECOLOGY PROGRESS SERIES	326	11	27	10.3354/meps326011	Sih et al. 1985
Excluded	Insuficient diet data	Seitz, RD; Lipcius, RN	2001	Variation in top-down and bottom-up control of marine bivalves at differing spatial scales	ICES JOURNAL OF MARINE SCIENCE	58	689	699	10.1006/jmsc.2001.1054	Paine 1980
Excluded	Insuficient diet data	Seitz, RD; Lipcius, RN; Hines, AH; Eggleston, DB	2001	Density-dependent predation, habitat variation, and the persistence of marine bivalve prey	ECOLOGY	82	2435	2451	10.1890/0012-9658(2001)082[2435:DDPHVA]2.0.CO;2	Sih et al. 1985
Excluded	Empirical but no consumption documented	Seitz, RD; Lipcius, RN; Stockhausen, WT; Delano, KA; Seebo, MS; Gerdes, PD	2003	Potential bottom-up control of blue crab distribution at various spatial scales	BULLETIN OF MARINE SCIENCE	72	471	490		Paine 1980
Excluded	Consumption reported, but insufficient information on resource depletion	Sengupta, Subhasree; Homechaudhuri, Sumit	2011	Comparison of trophic niche and digestive enzymes of four species of catfishes of the Punarbhaba River in India	INDIAN JOURNAL OF FISHERIES	58	79	85		Sih et al. 1985
Excluded	Consumption reported, but insufficient information on resource depletion	Sergio, F; Marchesi, L; Pedrini, P	2003	Spatial refugia and the coexistence of a diurnal raptor with its intraguild owl predator	JOURNAL OF ANIMAL ECOLOGY	72	232	245	10.1046/j.1365-2656.2003.00693.x	Sih et al. 1985
Excluded	Consumption reported, but insufficient information on resource depletion	Sergio, F; Pedrini, P; Marchesi, L	2003	Reconciling the dichotomy between single species and ecosystem conservation: black kites (Milvus migrans) and eutrophication in pre-Alpine lakes	BIOLOGICAL CONSERVATION	110	101	111	10.1016/S0006-3207(02)00181-7	Paine 1980
Excluded	Consumption reported, but insufficient information on resource depletion	Sergio, F; Rizzolli, F; Marchesi, L; Pedrini, P	2004	The importance of interspecific interactions for breeding-site selection: peregrine falcons seek proximity to raven nests	ECOGRAPHY	27	818	826	10.1111/j.0906-7590.2004.04030.x	Sih et al. 1985
Excluded	Not an experimental or observational study	Sergio, Fabrizio; Hiraldo, Fernando	2008	Intraguild predation in raptor assemblages: a review	IBIS	150	132	145	10.1111/j.1474-919X.2008.00786.x	Sih et al. 1985
Excluded	No differences in density reported	Serra-Cobo, J; Marques-Bonet, T; Martinez-Rica, JP	2000	Ecological segregation between Rana pyrenaica and Rana temporaria, and differential predation of Euproctus asper on their tadpoles	NETHERLANDS JOURNAL OF ZOOLOGY	50	65	73	10.1163/156854200505810	Paine 1980
Excluded	Resources affected by multiple predators	Severino-Rodrigues, Evandro; Soares, Francisco das Chagas; da Graca-Lopes, Roberto; de Souza, Kelli Honoria; Cavalheiro Caneo, Victor Otavio	2009	DIVERSITY AND BIOLOGY OF SPECIES OF PORTUNIDAE (DECAPODA, BRACHYURA) IN THE ESTUARINE-LAGUNAR COMPLEX OF IGUAPE, ILHA COMPRIDA AND CANANEIA, SAO PAULO, BRAZIL	BOLETIM DO INSTITUTO DE PESCA	35	47	60		Sih et al. 1985
Excluded	Empirical but no consumption documented	SEWELL, MA; WATSON, JC	1993	A SOURCE FOR ASTEROID LARVAE - RECRUITMENT OF PISASTER-OCHRACEUS, PYCNOPODIA-HELIANTHOIDES AND DERMASTERIAS-IMBRICATA IN NOOTKA SOUND, BRITISH-COLUMBIA	MARINE BIOLOGY	117	387	398		Paine 1980
Excluded	Not an experimental or observational study	Shastri, Y.; Diwekar, U.	2006	Sustainable ecosystem management using optimal control theory: Part 1 (deterministic systems)	JOURNAL OF THEORETICAL BIOLOGY	241	506	521	10.1016/j.jtbi.2005.12.014	Paine 1980
Excluded	Insuficient diet data	Shears, Nick T.; Babcock, Russell C.; Salomon, Anne K.	2008	CONTEXT-DEPENDENT EFFECTS OF FISHING: VARIATION IN TROPHIC CASCADES ACROSS ENVIRONMENTAL GRADIENTS	ECOLOGICAL APPLICATIONS	18	1860	1873	10.1890/07-1776.1	Paine 1980
Excluded	Insuficient diet data	Shears, Nick T.; Ross, Philip M.	2010	Toxic cascades: multiple anthropogenic stressors have complex and unanticipated interactive effects on temperate reefs	ECOLOGY LETTERS	13	1149	1159	10.1111/j.1461-0248.2010.01512.x	Paine 1980
Excluded	Insuficient diet data	SHEPHERD, SA; TURNER, JA	1985	STUDIES ON SOUTHERN AUSTRALIAN ABALONE (GENUS HALIOTIS) .6. HABITAT PREFERENCE, ABUNDANCE AND PREDATORS OF JUVENILES	JOURNAL OF EXPERIMENTAL MARINE BIOLOGY AND ECOLOGY	93	285	298	10.1016/0022-0981(85)90245-X	Paine 1980
Excluded	Empirical but no consumption documented	SHIRLEY, TC; STICKLE, WB	1982	RESPONSES OF LEPTASTERIAS-HEXACTIS (ECHINODERMATA, ASTEROIDEA) TO LOW SALINITY .1. SURVIVAL, ACTIVITY, FEEDING, GROWTH AND ABSORPTION EFFICIENCY	MARINE BIOLOGY	69	147	154	10.1007/BF00396894	Paine 1980
Excluded	Some data, but insufficient data to calculate resource depletion metric	SHIVJI, M; PARKER, D; HARTWICK, B; SMITH, MJ; SLOAN, NA	1983	FEEDING AND DISTRIBUTION STUDY OF THE SUNFLOWER SEA STAR PYCNOPODIA-HELIANTHOIDES (BRANDT, 1835)	PACIFIC SCIENCE	37	133	140		Paine 1980
Excluded	Not an experimental or observational study	Shochat, E	2004	Credit or debit? Resource input changes population dynamics of city-slicker birds	OIKOS	106	622	626	10.1111/j.0030-1299.2004.13159.x	Sih et al. 1985
Excluded	Consumption reported, but insufficient information on resource depletion	Shultz, Susanne; Finlayson, Laura V.	2010	Large body and small brain and group sizes are associated with predator preferences for mammalian prey	BEHAVIORAL ECOLOGY	21	1073	1079	10.1093/beheco/arq108	Paine 1980
Excluded	Insuficient diet data	Shurin, JB	2001	Interactive effects of predation and dispersal on zooplankton communities	ECOLOGY	82	3404	3416	10.1890/0012-9658(2001)082[3404:IEOPAD]2.0.CO;2	Sih et al. 1985
Excluded	Not an experimental or observational study	Shurin, JB; Allen, EG	2001	Effects of competition, predation, and dispersal on species richness at local and regional scales	AMERICAN NATURALIST	158	624	637	10.1086/323589	Sih et al. 1985
Excluded	Insuficient diet data	Siddon, CE; Witman, JD	2004	Behavioral indirect interactions: Multiple predator effects and prey switching in the rocky subtidal	ECOLOGY	85	2938	2945	10.1890/03-0519	Paine 1980
Excluded	Resources affected by multiple predators	Sieben, Katrin; Rippen, Anneke D.; Eriksson, Britas Klemens	2011	Cascading effects from predator removal depend on resource availability in a benthic food web	MARINE BIOLOGY	158	391	400	10.1007/s00227-010-1567-5	Sih et al. 1985
Excluded	Insuficient diet data	SIH, A	1992	INTEGRATIVE APPROACHES TO THE STUDY OF PREDATION - GENERAL THOUGHTS AND A CASE-STUDY ON SUNFISH AND SALAMANDER LARVAE	ANNALES ZOOLOGICI FENNICI	29	183	198		Sih et al. 1985
Excluded	Not an experimental or observational study	SIH, A	1994	PREDATION RISK AND THE EVOLUTIONARY ECOLOGY OF REPRODUCTIVE-BEHAVIOR	JOURNAL OF FISH BIOLOGY	45	111	130	10.1006/jfbi.1994.1217	Sih et al. 1985
Excluded	Not an experimental or observational study	Sih, A; Bell, AM; Kerby, JL	2004	Two stressors are far deadlier than one	TRENDS IN ECOLOGY & EVOLUTION	19	274	276	10.1016/j.tree.2004.02.010	Sih et al. 1985
Excluded	Not an experimental or observational study	Sih, A; Christensen, B	2001	Optimal diet theory: when does it work, and when and why does it fail?	ANIMAL BEHAVIOUR	61	379	390	10.1006/anbe.2000.1592	Sih et al. 1985
Excluded	Not an experimental or observational study	Sih, A; Englund, G; Wooster, D	1998	Emergent impacts of multiple predators on prey	TRENDS IN ECOLOGY & EVOLUTION	13	350	355	10.1016/S0169-5347(98)01437-2	Sih et al. 1985
Excluded	Not an experimental or observational study	SIH, A; GLEESON, SK	1995	A LIMITS-ORIENTED APPROACH TO EVOLUTIONARY ECOLOGY	TRENDS IN ECOLOGY & EVOLUTION	10	378	382	10.1016/S0169-5347(00)89142-9	Sih et al. 1985
Excluded	Insuficient diet data	Sih, A; Kats, LB; Maurer, EF	2000	Does phylogenetic inertia explain the evolution of ineffective antipredator behavior in a sunfish-salamander system?	BEHAVIORAL ECOLOGY AND SOCIOBIOLOGY	49	48	56	10.1007/s002650000263	Sih et al. 1985
Excluded	No differences in density reported	SIH, A; KATS, LB; MOORE, RD	1992	EFFECTS OF PREDATORY SUNFISH ON THE DENSITY, DRIFT, AND REFUGE USE OF STREAM SALAMANDER LARVAE	ECOLOGY	73	1418	1430	10.2307/1940687	Sih et al. 1985
Excluded	Not an experimental or observational study	SIH, A; PETRANKA, JW	1988	OPTIMAL DIETS - SIMULTANEOUS SEARCH AND HANDLING OF MULTIPLE-PREY LOADS BY SALAMANDER LARVAE	BEHAVIORAL ECOLOGY AND SOCIOBIOLOGY	23	335	339	10.1007/BF00300580	Sih et al. 1985
Excluded	Insuficient diet data	SIH, A; WOOSTER, DE	1994	PREY BEHAVIOR, PREY DISPERSAL, AND PREDATOR IMPACTS ON STREAM PREY	ECOLOGY	75	1199	1207	10.2307/1937446	Sih et al. 1985
Excluded	Not an experimental or observational study	Sih, Andrew; Bolnick, Daniel I.; Luttbeg, Barney; Orrock, John L.; Peacor, Scott D.; Pintor, Lauren M.; Preisser, Evan; Rehage, Jennifer S.; Vonesh, James R.	2010	Predator-prey naivete, antipredator behavior, and the ecology of predator invasions	OIKOS	119	610	621	10.1111/j.1600-0706.2009.18039.x	Sih et al. 1985
Excluded	Insuficient diet data	Silliman, BR; Layman, CA; Geyer, K; Zieman, JC	2004	Predation by the black-clawed mud crab, Panopeus herbstii, in Mid-Atlantic salt marshes: Further evidence for top-down control of marsh grass production	ESTUARIES	27	188	196	10.1007/BF02803375	Paine 1980
Excluded	Some data, but insufficient data to calculate resource depletion metric	Silva, A. C.; Hawkins, S. J.; Clarke, K. R.; Boaventura, D. M.; Thompson, R. C.	2010	Preferential feeding by the crab Necora puber on differing sizes of the intertidal limpet Patella vulgata	MARINE ECOLOGY PROGRESS SERIES	416	179	188	10.3354/meps08777	Sih et al. 1985
Excluded	No differences in density reported	Silva, A. C.; Silva, I. C.; Hawkins, S. J.; Boaventura, D. M.; Thompson, R. C.	2010	Cheliped morphological variation of the intertidal crab Eriphia verrucosa across shores of differing exposure to wave action	JOURNAL OF EXPERIMENTAL MARINE BIOLOGY AND ECOLOGY	391	84	91	10.1016/j.jembe.2010.06.012	Sih et al. 1985
Excluded	Empirical but no consumption documented	Silvertown, J; McConway, KJ	1997	Does ''publication bias''' lead to biased science?	OIKOS	79	167	168	10.2307/3546101	Sih et al. 1985
Excluded	Insuficient diet data	Sinclair, ARE; Krebs, CJ; Fryxell, JM; Turkington, R; Boutin, S; Boonstra, R; Seccombe-Hett, P; Lundberg, P; Oksanen, L	2000	Testing hypotheses of trophic level interactions: a boreal forest ecosystem	OIKOS	89	313	328	10.1034/j.1600-0706.2000.890213.x	Paine 1980
Excluded	Not an experimental or observational study	Sinha, Sudipa; Misra, O. P.; Dhar, J.	2010	Modelling a predator-prey system with infected prey in polluted environment	APPLIED MATHEMATICAL MODELLING	34	1861	1872	10.1016/j.apm.2009.10.003	Sih et al. 1985
Excluded	Insuficient diet data	Sipura, J; Lores, E; Snyder, RA	2003	Effect of copepods on estuarine microbial plankton in short-term microcosms	AQUATIC MICROBIAL ECOLOGY	33	181	190	10.3354/ame033181	Paine 1980
Excluded	Insuficient diet data	Skaloudova, Barbora; Zemek, Rostislav; Krivan, Vlastimil	2007	The effect of predation risk on an acarine system	ANIMAL BEHAVIOUR	74	813	821	10.1016/j.anbehav.2007.02.005	Paine 1980
Excluded	Insuficient diet data	SMALL, RJ; KEITH, LB	1992	AN EXPERIMENTAL-STUDY OF RED FOX PREDATION ON ARCTIC AND SNOWSHOE HARES	CANADIAN JOURNAL OF ZOOLOGY-REVUE CANADIENNE DE ZOOLOGIE	70	1614	1621	10.1139/z92-222	Sih et al. 1985
Excluded	Insuficient diet data	Smallegange, Isabel M.; Hidding, Bert; Eppenga, Janneke M. A.; van der Meer, Jaap	2008	Optimal foraging and risk of claw damage: How flexible are shore crabs in their prey size selectivity?	JOURNAL OF EXPERIMENTAL MARINE BIOLOGY AND ECOLOGY	367	157	163	10.1016/j.jembe.2008.09.011	Sih et al. 1985
Excluded	Empirical but no consumption documented	Smee, DL; Weissburg, MJ	2006	Clamming up: Environmental forces diminish the perceptive ability of bivalve prey	ECOLOGY	87	1587	1598	10.1890/0012-9658(2006)87[1587:CUEFDT]2.0.CO;2	Sih et al. 1985
Excluded	Empirical but no consumption documented	Smee, DL; Weissburg, MJ	2006	Hard clams (Mercenaria mercenaria) evaluate predation risk using chemical signals from predators and injured conspecifics	JOURNAL OF CHEMICAL ECOLOGY	32	605	619	10.1007/s10886-005-9021-8	Sih et al. 1985
Excluded	Empirical but no consumption documented	Smith, Winston P.	2012	Flying Squirrel Demography Varies Between Island Communities with and without Red Squirrels	NORTHWEST SCIENCE	86	27	38		Sih et al. 1985
Excluded	Not an experimental or observational study	Smokorowski, K. E.; Pratt, T. C.	2007	Effect of a change in physical structure and cover on fish and fish habitat in freshwater ecosystems - a review and meta-analysis	ENVIRONMENTAL REVIEWS	15	15	41	10.1139/A06-007	Sih et al. 1985
Excluded	No differences in density reported	Snell, Rebecca S.; Addicott, John F.	2008	Direct and indirect effects of ants on seed predation in moth/yucca mutualisms	ECOSCIENCE	15	305	314	10.2980/15-3-3116	Sih et al. 1985
Excluded	Resources affected by multiple predators	SNYDER, WE; HURD, LE	1995	EGG-HATCH PHENOLOGY AND INTRAGUILD PREDATION BETWEEN 2 MANTID SPECIES	OECOLOGIA	104	496	500	10.1007/BF00341347	Sih et al. 1985
Excluded	Insuficient diet data	Snyder, WE; Ives, AR	2001	Generalist predators disrupt biological control by a specialist parasitoid	ECOLOGY	82	705	716	10.1890/0012-9658(2001)082[0705:GPDBCB]2.0.CO;2	Sih et al. 1985
Excluded	Insuficient diet data	Snyder, WE; Wise, DH	2001	Contrasting trophic cascades generated by a community of generalist predators	ECOLOGY	82	1571	1583	10.1890/0012-9658(2001)082[1571:CTCGBA]2.0.CO;2	Sih et al. 1985
Excluded	Consumption reported, but insufficient information on resource depletion	SODERBACK, B	1992	PREDATOR AVOIDANCE AND VULNERABILITY OF 2 COOCCURRING CRAYFISH SPECIES, ASTACUS-ASTACUS (L) AND PACIFASTACUS-LENIUSCULUS (DANA)	ANNALES ZOOLOGICI FENNICI	29	253	259		Sih et al. 1985
Excluded	Resources affected by multiple predators	SODERBACK, B	1994	INTERACTIONS AMONG JUVENILES OF 2 FRESH-WATER CRAYFISH SPECIES AND A PREDATORY FISH	OECOLOGIA	100	229	235	10.1007/BF00316949	Sih et al. 1985
Excluded	Consumption reported, but insufficient information on resource depletion	Solomon, Christopher T.; Carpenter, Stephen R.; Clayton, Murray K.; Cole, Jonathan J.; Coloso, James J.; Pace, Michael L.; Vander Zanden, M. Jake; Weidel, Brian C.	2011	Terrestrial, benthic, and pelagic resource use in lakes: results from a three-isotope Bayesian mixing model	ECOLOGY	92	1115	1125		Paine 1980
Excluded	Consumption reported, but insufficient information on resource depletion	Solomon, Christopher T.; Roth, Brian M.; Hrabik, Thomas R.; Vander Zanden, M. Jake	2011	Comparing energetic and dynamic descriptions of a single food web linkage	OIKOS	120	194	199	10.1111/j.1600-0706.2010.18424.x	Paine 1980
Excluded	No differences in density reported	Solonen, T	1997	Effect of Sparrowhawk Accipiter nisus predation on forest birds in southern Finland	ORNIS FENNICA	74	1	14		Sih et al. 1985
Excluded	No differences in density reported	SOLUK, DA	1993	MULTIPLE PREDATOR EFFECTS - PREDICTING COMBINED FUNCTIONAL-RESPONSE OF STREAM FISH AND INVERTEBRATE PREDATORS	ECOLOGY	74	219	225	10.2307/1939516	Sih et al. 1985
Excluded	Insuficient diet data	SOLUK, DA; COLLINS, NC	1988	SYNERGISTIC INTERACTIONS BETWEEN FISH AND STONEFLIES - FACILITATION AND INTERFERENCE AMONG STREAM PREDATORS	OIKOS	52	94	100	10.2307/3565987	Paine 1980
Excluded	Insuficient diet data	Soluk, DA; Richardson, JS	1997	The role of stoneflies in enhancing growth of trout: a test of the importance of predator-predator facilitation within a stream community	OIKOS	80	214	219	10.2307/3546588	Paine 1980
Excluded	Insuficient diet data	Sommer, U; Sommer, F	2006	Cladocerans versus copepods: the cause of contrasting top-down controls on freshwater and marine phytoplankton	OECOLOGIA	147	183	194	10.1007/s00442-005-0320-0	Paine 1980
Excluded	Insuficient diet data	SOUSA, WP	1984	INTERTIDAL MOSAICS - PATCH SIZE, PROPAGULE AVAILABILITY, AND SPATIALLY-VARIABLE PATTERNS OF SUCCESSION	ECOLOGY	65	1918	1935	10.2307/1937789	Paine 1980
Excluded	No differences in density reported	Soykan, Candan U.; Sabo, John L.	2009	Spatiotemporal food web dynamics along a desert riparian-upland transition	ECOGRAPHY	32	354	368	10.1111/j.1600-0587.2008.05615.x	Sih et al. 1985
Excluded	No differences in density reported	Sparkes, TC	1996	The effects of size dependent predation risk on the interaction between behavioral and life history traits in a stream dwelling isopod	BEHAVIORAL ECOLOGY AND SOCIOBIOLOGY	39	411	417	10.1007/s002650050308	Sih et al. 1985
Excluded	Insuficient diet data	Sparkes, TC	1996	Effects of predation risk on population variation in adult size in a stream dwelling isopod	OECOLOGIA	106	85	92		Sih et al. 1985
Excluded	Insuficient diet data	Sparrevik, E; Leonardsson, K	1999	Direct and indirect effects of predation by Saduria entomon (Isopoda) on the size-structure of Monoporeia affinis (Amphipoda)	OECOLOGIA	120	77	86	10.1007/s004420050835	Sih et al. 1985
Excluded	Consumption reported, but insufficient information on resource depletion	Spencer, M; Blaustein, L; Schwartz, SS; Cohen, JE	1999	Species richness and the proportion of predatory animal species in temporary freshwater pools: relationships with habitat size and permanence	ECOLOGY LETTERS	2	157	166		Sih et al. 1985
Excluded	Insuficient diet data	SPILLER, DA; SCHOENER, TW	1988	AN EXPERIMENTAL-STUDY OF THE EFFECT OF LIZARDS ON WEB-SPIDER COMMUNITIES	ECOLOGICAL MONOGRAPHS	58	57	77	10.2307/1942461	Sih et al. 1985
Excluded	Insuficient diet data	SPILLER, DA; SCHOENER, TW	1990	LIZARDS REDUCE FOOD-CONSUMPTION BY SPIDERS - MECHANISMS AND CONSEQUENCES	OECOLOGIA	83	150	161	10.1007/BF00317746	Sih et al. 1985
Excluded	Insuficient diet data	Spiller, DA; Schoener, TW	1998	Lizards reduce spider species richness by excluding rare species	ECOLOGY	79	503	516	10.1890/0012-9658(1998)079[0503:LRSSRB]2.0.CO;2	Sih et al. 1985
Excluded	Insuficient diet data	Spiller, DA; Schoener, TW	2001	An experimental test for predator-mediated interactions among spider species	ECOLOGY	82	1560	1570	10.1890/0012-9658(2001)082[1560:AETFPM]2.0.CO;2	Sih et al. 1985
Excluded	No differences in density reported	SPONAUGLE, S; LAWTON, P	1990	PORTUNID CRAB PREDATION ON JUVENILE HARD CLAMS - EFFECTS OF SUBSTRATE TYPE AND PREY DENSITY	MARINE ECOLOGY PROGRESS SERIES	67	43	53	10.3354/meps067043	Sih et al. 1985
Excluded	Insuficient diet data	SPONAUGLE, S; LAWTON, P	1990	PORTUNID CRAB PREDATION ON JUVENILE HARD CLAMS - EFFECTS OF SUBSTRATE TYPE AND PREY DENSITY	MARINE ECOLOGY-PROGRESS SERIES	67	43	53	10.3354/meps067043	Paine 1980
Excluded	Insuficient diet data	Srivastava, DS; Jefferies, RL	1996	A positive feedback: Herbivory, plant growth, salinity, and the desertification of an Arctic salt-marsh	JOURNAL OF ECOLOGY	84	31	42	10.2307/2261697	Paine 1980
Excluded	Not an experimental or observational study	Stapp, Paul	2007	Trophic cascades and disease ecology	ECOHEALTH	4	121	122	10.1007/s10393-007-0099-z	Paine 1980
Excluded	No differences in density reported	Stav, G; Blaustein, L; Margalit, Y	2000	Influence of nymphal Anax imperator (Odonata : Aeshnidae) on oviposition by the mosquito Culiseta longiareolata (Diptera : Culicidae) and community structure in temporary pools	JOURNAL OF VECTOR ECOLOGY	25	190	202		Sih et al. 1985
Excluded	Insuficient diet data	STEBBINS, TD	1988	VARIABLE POPULATION-STRUCTURE AND TENACITY IN THE INTERTIDAL CHITON KATHARINA-TUNICATA (MOLLUSCA, POLYPLACOPHORA) IN NORTHERN CALIFORNIA	VELIGER	30	351	357		Paine 1980
Excluded	Insuficient diet data	Steele, MA	1996	Effects of predators on reef fishes: Separating cage artifacts from effects of predation	JOURNAL OF EXPERIMENTAL MARINE BIOLOGY AND ECOLOGY	198	249	267	10.1016/0022-0981(96)00011-1	Sih et al. 1985
Excluded	Insuficient diet data	Steele, MA	1997	The relative importance of processes affecting recruitment of two temperate reef fishes	ECOLOGY	78	129	145	10.1890/0012-9658(1997)078[0129:TRIOPA]2.0.CO;2	Sih et al. 1985
Excluded	Insuficient diet data	Steele, MA	1998	The relative importance of predation and competition in two reef fishes	OECOLOGIA	115	222	232	10.1007/s004420050511	Sih et al. 1985
Excluded	Insuficient diet data	Steele, MA; Forrester, GE; Almany, GR	1998	Influences of predators and conspecifics on recruitment of a tropical and a temperate reef fish	MARINE ECOLOGY PROGRESS SERIES	172	115	125	10.3354/meps172115	Sih et al. 1985
Excluded	Insuficient diet data	STEINBERG, PD; ESTES, JA; WINTER, FC	1995	EVOLUTIONARY CONSEQUENCES OF FOOD-CHAIN LENGTH IN KELP FOREST COMMUNITIES	PROCEEDINGS OF THE NATIONAL ACADEMY OF SCIENCES OF THE UNITED STATES OF AMERICA	92	8145	8148	10.1073/pnas.92.18.8145	Paine 1980
Excluded	Insuficient diet data	Steiner, CF	2003	Variable dominance in pond communities: Assessing spatiotemporal variation in competition and predation intensity	ECOLOGY	84	982	990	10.1890/0012-9658(2003)084[0982:VDIPCA]2.0.CO;2	Sih et al. 1985
Excluded	Insuficient diet data	STENECK, RS	1982	A LIMPET-CORALLINE ALGA ASSOCIATION - ADAPTATIONS AND DEFENSES BETWEEN A SELECTIVE HERBIVORE AND ITS PREY	ECOLOGY	63	507	522	10.2307/1938967	Paine 1980
Excluded	Not an experimental or observational study	STENECK, RS	1983	ESCALATING HERBIVORY AND RESULTING ADAPTIVE TRENDS IN CALCAREOUS ALGAL CRUSTS	PALEOBIOLOGY	9	44	61		Paine 1980
Excluded	Consumption reported, but insufficient information on resource depletion	STENECK, RS; PAINE, RT	1986	ECOLOGICAL AND TAXONOMIC STUDIES OF SHALLOW-WATER ENCRUSTING CORALLINACEAE (RHODOPHYTA) OF THE BOREAL NORTHEASTERN PACIFIC	PHYCOLOGIA	25	221	240	10.2216/i0031-8884-25-2-221.1	Paine 1980
Excluded	Not an experimental or observational study	Steneck, RS; Vavrinec, J; Leland, AV	2004	Accelerating trophic-level dysfunction in kelp forest ecosystems of the western North Atlantic	ECOSYSTEMS	7	323	332	10.1007/s10021-004-0240-6	Paine 1980
Excluded	Resources affected by multiple predators	Stewart, BD; Jones, GP	2001	Associations between the abundance of piscivorous fishes and their prey on coral reefs: implications for prey-fish mortality	MARINE BIOLOGY	138	383	397	10.1007/s002270000468	Sih et al. 1985
Excluded	Consumption reported, but insufficient information on resource depletion	Storfer, A; Sih, A	1998	Gene flow and ineffective antipredator behavior in a stream-breeding salamander	EVOLUTION	52	558	565	10.2307/2411090	Sih et al. 1985
Excluded	Empirical but no consumption documented	Strengbom, J; Witzell, J; Nordin, A; Ericson, L	2005	Do multitrophic interactions override N fertilization effects on Operophtera larvae?	OECOLOGIA	143	241	250	10.1007/s00442-004-1799-5	Paine 1980
Excluded	Not an experimental or observational study	STRONG, DR	1992	ARE TROPHIC CASCADES ALL WET - DIFFERENTIATION AND DONOR-CONTROL IN SPECIOSE ECOSYSTEMS	ECOLOGY	73	747	754	10.2307/1940154	Paine 1980
Excluded	Not an experimental or observational study	SUCHANEK, TH	1994	TEMPERATE COASTAL MARINE COMMUNITIES - BIODIVERSITY AND THREATS	AMERICAN ZOOLOGIST	34	100	114		Paine 1980
Excluded	Not an experimental or observational study	SUGIHARA, G; SCHOENLY, K; TROMBLA, A	1989	SCALE-INVARIANCE IN FOOD WEB PROPERTIES	SCIENCE	245	48	52	10.1126/science.2740915	Paine 1980
Excluded	Consumption reported, but insufficient information on resource depletion	SUHONEN, J; HALONEN, M; MAPPES, T	1993	PREDATION RISK AND THE ORGANIZATION OF THE PARUS GUILD	OIKOS	66	94	100	10.2307/3545200	Sih et al. 1985
Excluded	Consumption reported, but insufficient information on resource depletion	SUHONEN, J; NORRDAHL, K; KORPIMAKI, E	1994	AVIAN PREDATION RISK MODIFIES BREEDING BIRD COMMUNITY ON A FARMLAND AREA	ECOLOGY	75	1626	1634	10.2307/1939623	Sih et al. 1985
Excluded	Consumption reported, but insufficient information on resource depletion	Suhonen, Jukka; Halonen, Matti; Mappes, Tapio; Korpimaeki, Erkki	2007	Interspecific competition limits larders of pygmy owls Glaucidium passerinum	JOURNAL OF AVIAN BIOLOGY	38	630	634	10.1111/j.2007.0908-8857.03960.x	Sih et al. 1985
Excluded	Consumption reported, but insufficient information on resource depletion	Sullivan, AM; Madison, DM; Rohr, JR	2003	Behavioural responses by red-backed salamanders to conspecific and heterospecific cues	BEHAVIOUR	140	553	564	10.1163/156853903322127977	Sih et al. 1985
Excluded	No differences in density reported	Sundararaj, Vijayan; McLaren, Brian E.; Morris, Douglas W.; Goyal, S. P.	2012	Can rare positive interactions become common when large carnivores consume livestock?	ECOLOGY	93	272	280		Sih et al. 1985
Excluded	Not an experimental or observational study	Sundell, Janne	2006	Experimental tests of the role of predation in the population dynamics of voles and lemmings	MAMMAL REVIEW	36	107	141	10.1111/j.1365-2907.2006.00083.x	Sih et al. 1985
Excluded	Insuficient diet data	Sundell, Janne; Trebaticka, Lenka; Oksanen, Tarja; Ovaskainen, Otso; Haapakoski, Marko; Ylonen, Hannu	2008	Predation on two vole species by a shared predator: antipredatory response and prey preference	POPULATION ECOLOGY	50	257	266	10.1007/s10144-008-0086-4	Sih et al. 1985
Excluded	Empirical but no consumption documented	SUZUKI, Y; KUMA, K; KUDO, I; MATSUNAGA, K	1995	IRON REQUIREMENT OF THE BROWN MACROALGAE LAMINARIA-JAPONICA, UNDARIA-PINNATIFIDA (PHAEOPHYTA) AND THE CRUSTOSE CORALLINE ALGA LITHOPHYLLUM-YESSOENSE (RHODOPHYTA), AND THEIR COMPETITION IN THE NORTHERN JAPAN SEA	PHYCOLOGIA	34	201	205	10.2216/i0031-8884-34-3-201.1	Paine 1980
Included	All requirments met	Svanback, R; Persson L	2004	Individual diet specialization, niche width and population dynamics: implications for trophic polymorphisms	JOURNAL OF ANIMAL ECOLOGY	73	973	982		Additional searching
Included	All requirments met	Svanback, R; Bolnick, DI	2007	Intraspecific competition drives increased resource use diversity within a natural population	PROCEEDINGS OF THE ROYAL SOCIETY B-BIOLOGICAL SCIENCES	274	839	844		Additional searching
Excluded	No differences in density reported	Swisher, BJ; Soluk, DA; Wahl, DH	1998	Non-additive predation in littoral habitats: influences of habitat complexity	OIKOS	81	30	37	10.2307/3546464	Sih et al. 1985
Excluded	Not an experimental or observational study	Swope, Sarah M.; Satterthwaite, William H.	2012	Variable effects of a generalist parasitoid on a biocontrol seed predator and its target weed	ECOLOGICAL APPLICATIONS	22	20	34		Paine 1980
Excluded	Not an experimental or observational study	Szwabinski, Janusz; Pekalski, Andrzej	2009	Stability of a model food web	PHYSICAL REVIEW E	79			10.1103/PhysRevE.79.021915	Paine 1980
Excluded	No differences in density reported	Tavares-Cromar, AF; Williams, DD	1997	Dietary overlap and coexistence of chironomid larvae in a detritus-based stream	HYDROBIOLOGIA	354	67	81	10.1023/A:1003011406218	Paine 1980
Excluded	No differences in density reported	TavaresCromar, AF; Williams, DD	1996	The importance of temporal resolution in food web analysis: Evidence from a detritus-based stream	ECOLOGICAL MONOGRAPHS	66	91	113	10.2307/2963482	Paine 1980
Excluded	Insuficient diet data	Taylor, David I.; Schiel, David R.	2010	Algal populations controlled by fish herbivory across a wave exposure gradient on southern temperate shores	ECOLOGY	91	201	211	10.1890/08-1512.1	Paine 1980
Excluded	Insuficient diet data	Taylor, DL; Eggleston, DB	2000	Effects of hypoxia on an estuarine predator-prey interaction: foraging behavior and mutual interference in the blue crab Callinectes sapidus and the infaunal clam prey Mya arenaria	MARINE ECOLOGY-PROGRESS SERIES	196	221	237	10.3354/meps196221	Paine 1980
Excluded	Consumption reported, but insufficient information on resource depletion	TAYLOR, JD	1984	A PARTIAL FOOD WEB INVOLVING PREDATORY GASTROPODS ON A PACIFIC FRINGING-REEF	JOURNAL OF EXPERIMENTAL MARINE BIOLOGY AND ECOLOGY	74	273	290	10.1016/0022-0981(84)90130-8	Paine 1980
Excluded	Not an experimental or observational study	Teng, J; McCann, KS	2004	Dynamics of compartmented and reticulate food webs in relation to energetic flows	AMERICAN NATURALIST	164	85	100	10.1086/421723	Paine 1980
Excluded	Insuficient diet data	Terborgh, J; Feeley, K; Silman, M; Nunez, P; Balukjian, B	2006	Vegetation dynamics of predator-free land-bridge islands	JOURNAL OF ECOLOGY	94	253	263	10.1111/j.1365-2745.2006.01106.x	Paine 1980
Excluded	Empirical but no consumption documented	Thanh, PD; Wada, K; Sato, M; Shirayama, Y	2005	Effects of resource availability, predators, conspecifics and heterospecifics on decorating behaviour by the majid crab Tiarinia cornigera	MARINE BIOLOGY	147	1191	1199	10.1007/s00227-005-0017-2	Sih et al. 1985
Excluded	Consumption reported, but insufficient information on resource depletion	Thebault, Elisa; Huber, Veronika; Loreau, Michel	2007	Cascading extinctions and ecosystem functioning: contrasting effects of diversity depending on food web structure	OIKOS	116	163	173	10.1111/j.2006.0030-1299.15007.x	Sih et al. 1985
Excluded	Consumption reported, but insufficient information on resource depletion	Thistle, David; Eckman, James E.; Patersonc, Gordon L. J.	2008	Large, motile epifauna interact strongly with harpacticoid copepods and polychaetes at a bathyal site	DEEP-SEA RESEARCH PART I-OCEANOGRAPHIC RESEARCH PAPERS	55	324	331	10.1016/j.dsr.2007.11.008	Paine 1980
Excluded	Not an experimental or observational study	Thomas, Chris D.	2010	Climate, climate change and range boundaries	DIVERSITY AND DISTRIBUTIONS	16	488	495	10.1111/j.1472-4642.2010.00642.x	Sih et al. 1985
Excluded	Empirical but no consumption documented	THOMAS, JD; EATON, P	1993	AMINO-ACID MEDLEYS OF SNAIL ORIGIN AS POSSIBLE SOURCES OF INFORMATION FOR CONSPECIFICS, SCHISTOSOME MIRACIDIA AND PREDATORS	COMPARATIVE BIOCHEMISTRY AND PHYSIOLOGY C-PHARMACOLOGY TOXICOLOGY & ENDOCRINOLOGY	106	781	796	10.1016/0742-8413(93)90243-E	Paine 1980
Excluded	Empirical but no consumption documented	THOMAS, JD; KOWALCZYK, C; SOMASUNDARAM, B	1989	THE BIOCHEMICAL ECOLOGY OF BIOMPHALARIA-GLABRATA, A SNAIL HOST OF SCHISTOSOMA-MANSONI - SHORT CHAIN CARBOXYLIC AND AMINO-ACIDS AS PHAGOSTIMULANTS	COMPARATIVE BIOCHEMISTRY AND PHYSIOLOGY A-PHYSIOLOGY	93	899	911	10.1016/0300-9629(89)90516-1	Paine 1980
Excluded	Empirical but no consumption documented	THOMAS, JD; NDIFON, GT; UKOLI, FMA	1985	THE CARBOXYLIC AND AMINO-ACID CHEMORECEPTION NICHE OF BULINUS-ROHLFSI (CLESSIN), THE SNAIL HOST OF SCHISTOSOMA-HAEMATOBIUM	COMPARATIVE BIOCHEMISTRY AND PHYSIOLOGY C-PHARMACOLOGY TOXICOLOGY & ENDOCRINOLOGY	82	91	107	10.1016/0742-8413(85)90214-2	Paine 1980
Excluded	Consumption reported, but insufficient information on resource depletion	THOMAS, JD; NWANKO, DI; STERRY, PR	1985	THE FEEDING STRATEGIES OF JUVENILE AND ADULT BIOMPHALARIA-GLABRATA (SAY) UNDER SIMULATED NATURAL CONDITIONS AND THEIR RELEVANCE TO ECOLOGICAL THEORY AND SNAIL CONTROL	PROCEEDINGS OF THE ROYAL SOCIETY B-BIOLOGICAL SCIENCES	226	177	+	10.1098/rspb.1985.0090	Paine 1980
Excluded	Not an experimental or observational study	Thompson, Ross; Hemberg, Martin; Starzomski, Brian M.; Shurin, Jonathan	2009	The ubiquity of omnivory	INTERNATIONAL ASSOCIATION OF THEORETICAL AND APPLIED LIMNOLOGY, VOL 30, PT 5, PROCEEDINGS	30	761	764		Paine 1980
Excluded	Not an experimental or observational study	Thomsen, Mads S.; Wernberg, Thomas; Altieri, Andrew H.; Tuya, Fernando; Gulbransen, Dana; McGlathery, Karen J.; Holmer, Marianne; Silliman, Brian R.	2010	Habitat Cascades: The Conceptual Context and Global Relevance of Facilitation Cascades via Habitat Formation and Modification	INTEGRATIVE AND COMPARATIVE BIOLOGY	50	158	175	10.1093/icb/icq042	Paine 1980
Excluded	Not an experimental or observational study	THORP, JH	1986	2 DISTINCT ROLES FOR PREDATORS IN FRESH-WATER ASSEMBLAGES	OIKOS	47	75	82	10.2307/3565922	Paine 1980
Excluded	Empirical but no consumption documented	THORP, JH; CHESSER, RK	1983	SEASONAL RESPONSES OF LENTIC MIDGE ASSEMBLAGES TO ENVIRONMENTAL GRADIENTS	HOLARCTIC ECOLOGY	6	123	132		Paine 1980
Excluded	Not an experimental or observational study	Thrush, SE	1999	Complex role of predators in structuring soft-sediment macrobenthic communities: Implications of changes in spatial scale for experimental studies	AUSTRALIAN JOURNAL OF ECOLOGY	24	344	354	10.1046/j.1442-9993.1999.00981.x	Sih et al. 1985
Excluded	Insuficient diet data	THRUSH, SF	1986	COMMUNITY STRUCTURE ON THE FLOOR OF A SEA-LOUGH - ARE LARGE EPIBENTHIC PREDATORS IMPORTANT	JOURNAL OF EXPERIMENTAL MARINE BIOLOGY AND ECOLOGY	104	171	183	10.1016/0022-0981(86)90103-6	Sih et al. 1985
Excluded	No differences in density reported	Thrush, SF; Hewitt, JE; Cummings, VJ; Dayton, PK	1995	The impact of habitat disturbance by scallop dredging on marine benthic communities: What can be predicted from the results of experiments?	MARINE ECOLOGY PROGRESS SERIES	129	141	150	10.3354/meps129141	Sih et al. 1985
Excluded	No differences in density reported	THRUSH, SF; PRIDMORE, RD; HEWITT, JE; CUMMINGS, VJ	1994	THE IMPORTANCE OF PREDATORS ON A SANDFLAT - INTERPLAY BETWEEN SEASONAL-CHANGES IN PREY DENSITIES AND PREDATOR EFFECTS	MARINE ECOLOGY PROGRESS SERIES	107	211	222	10.3354/meps107211	Sih et al. 1985
Excluded	Resources affected by multiple predators	Thrush, Simon F.; Coco, Giovanni; Hewitt, Judi E.	2008	Complex positive connections between functional groups are revealed by neural network analysis of ecological time series	AMERICAN NATURALIST	171	669	677	10.1086/587069	Paine 1980
Excluded	Not an experimental or observational study	TISCHLER, W	1981	HISTORICAL DEVELOPMENT OF ECOLOGY AND ITS PRESENT SITUATION	ZOOLOGISCHER ANZEIGER	207	223	237		Paine 1980
Excluded	Insuficient diet data	TONN, WM; PASZKOWSKI, CA; HOLOPAINEN, IJ	1989	RESPONSES OF CRUCIAN CARP POPULATIONS TO DIFFERENTIAL PREDATION PRESSURE IN A MANIPULATED POND	CANADIAN JOURNAL OF ZOOLOGY-REVUE CANADIENNE DE ZOOLOGIE	67	2841	2849		Sih et al. 1985
Excluded	Insuficient diet data	TONN, WM; PASZKOWSKI, CA; HOLOPAINEN, IJ	1992	PISCIVORY AND RECRUITMENT - MECHANISMS STRUCTURING PREY POPULATIONS IN SMALL LAKES	ECOLOGY	73	951	958	10.2307/1940171	Sih et al. 1985
Excluded	No differences in density reported	TONN, WM; PASZKOWSKI, CA; MOERMOND, TC	1986	COMPETITION IN UMBRA-PERCA FISH ASSEMBLAGES - EXPERIMENTAL AND FIELD EVIDENCE	OECOLOGIA	69	126	133	10.1007/BF00399048	Paine 1980
Excluded	Resources affected by multiple predators	Toscano, Benjamin J.; Fodrie, F. Joel; Madsen, Shanna L.; Powers, Sean P.	2010	Multiple prey effects: Agonistic behaviors between prey species enhances consumption by their shared predator	JOURNAL OF EXPERIMENTAL MARINE BIOLOGY AND ECOLOGY	385	59	65	10.1016/j.jembe.2010.01.001	Sih et al. 1985
Excluded	Insuficient diet data	Townsend, CR	1996	Invasion biology and ecological impacts of brown trout Salmo trutta in New Zealand	BIOLOGICAL CONSERVATION	78	13	22	10.1016/0006-3207(96)00014-6	Sih et al. 1985
Excluded	Resources affected by multiple predators	Trewby, Iain D.; Wilson, Gavin J.; Delahay, Richard J.; Walker, Neil; Young, Richard; Davison, John; Cheeseman, Chris; Robertson, Pete A.; Gorman, Martyn L.; McDonald, Robbie A.	2008	Experimental evidence of competitive release in sympatric carnivores	BIOLOGY LETTERS	4	170	172	10.1098/rsbl.2007.0516	Sih et al. 1985
Excluded	Not an experimental or observational study	Trites, AW	2003	Food webs in the ocean: Who eats whom and how much?	RESPONSIBLE FISHERIES IN THE MARINE ECOSYSTEM		125	141	10.1079/9780851996332.0125	Paine 1980
Excluded	Consumption reported, but insufficient information on resource depletion	Trussell, GC; Ewanchuk, PJ; Bertness, MD	2002	Field evidence of trait-mediated indirect interactions in a rocky intertidal food web	ECOLOGY LETTERS	5	241	245	10.1046/j.1461-0248.2002.00304.x	Sih et al. 1985
Excluded	Consumption reported, but insufficient information on resource depletion	Trussell, GC; Ewanchuk, PJ; Bertness, MD	2003	Trait-mediated effects in rocky intertidal food chains: Predator risk cues alter prey feeding rates	ECOLOGY	84	629	640	10.1890/0012-9658(2003)084[0629:TMEIRI]2.0.CO;2	Sih et al. 1985
Excluded	Not an experimental or observational study	Trussell, GC; Ewanchuk, PJ; Bertness, MD; Silliman, BR	2004	Trophic cascades in rocky shore tide pools: distinguishing lethal and nonlethal effects	OECOLOGIA	139	427	432	10.1007/s00442-004-1512-8	Sih et al. 1985
Excluded	Insuficient diet data	Trussell, GC; Ewanchuk, PJ; Bertness, MD; Silliman, BR	2004	Trophic cascades in rocky shore tide pools: distinguishing lethal and nonlethal effects	OECOLOGIA	139	427	432	10.1007/s00442-004-1512-8	Paine 1980
Excluded	Insuficient diet data	Trussell, Geoffrey C.; Ewanchuk, Patrick J.; Matassa, Catherine M.	2006	Habitat effects on the relative importance of trait- and density-mediated indirect interactions	ECOLOGY LETTERS	9	1245	1252	10.1111/j.1461-0248.2006.00981.x	Paine 1980
Excluded	Insuficient diet data	Trussell, Geoffrey C.; Ewanchuk, Patrick J.; Matassa, Catherine M.	2008	RESOURCE IDENTITY MODIFIES THE INFLUENCE OF PREDATION RISK ON ECOSYSTEM FUNCTION	ECOLOGY	89	2798	2807	10.1890/08-0250.1	Paine 1980
Excluded	Consumption reported, but insufficient information on resource depletion	Trussell, Geoffrey C.; Lesser, Michael P.; Patterson, Mark R.; Genovese, Salvatore J.	2006	Depth-specific differences in growth of the reef sponge Callyspongia vaginalis: role of bottom-up effects	MARINE ECOLOGY-PROGRESS SERIES	323	149	158	10.3354/meps323149	Paine 1980
Excluded	Insuficient diet data	Tuda, M; Shimada, M	2005	Complexity, evolution, and persistence in host-parasitold experimental systems with Callosobruchus beetles as the host	ADVANCES IN ECOLOGICAL RESEARCH, VOL. 37: POPULATION DYNAMICS AND LABORATORY ECOLOGY	37	37	75	10.1016/S0065-2504(04)37002-9	Sih et al. 1985
Excluded	Insuficient diet data	Turner, AM	2004	Non-lethal effects of predators on prey growth rates depend on prey density and nutrient additions	OIKOS	104	561	569	10.1111/j.0030-1299.2004.12615.x	Paine 1980
Excluded	Not an experimental or observational study	TURNER, AM; MITTELBACH, GG	1990	PREDATOR AVOIDANCE AND COMMUNITY STRUCTURE - INTERACTIONS AMONG PISCIVORES, PLANKTIVORES, AND PLANKTON	ECOLOGY	71	2241	2254	10.2307/1938636	Sih et al. 1985
Excluded	No differences in density reported	TURNER, AM; MITTELBACH, GG	1990	PREDATOR AVOIDANCE AND COMMUNITY STRUCTURE - INTERACTIONS AMONG PISCIVORES, PLANKTIVORES, AND PLANKTON	ECOLOGY	71	2241	2254	10.2307/1938636	Paine 1980
Excluded	Not an experimental or observational study	Tylianakis, Jason M.; Laliberte, Etienne; Nielsen, Anders; Bascompte, Jordi	2010	Conservation of species interaction networks	BIOLOGICAL CONSERVATION	143	2270	2279	10.1016/j.biocon.2009.12.004	Paine 1980
Excluded	Consumption reported, but insufficient information on resource depletion	Ugan, A	2005	Climate, bone density, and resource depression: What is driving variation in large and small game in Fremont archaeofaunas?	JOURNAL OF ANTHROPOLOGICAL ARCHAEOLOGY	24	227	251	10.1016/j.jaa.2005.05.002	Sih et al. 1985
Excluded	Not an experimental or observational study	UGLAND, KI; GRAY, JS	1982	LOGNORMAL DISTRIBUTIONS AND THE CONCEPT OF COMMUNITY EQUILIBRIUM	OIKOS	39	171	178	10.2307/3544482	Paine 1980
Excluded	Consumption reported, but insufficient information on resource depletion	Uma, Divya B.; Weiss, Martha R.	2010	Chemical Mediation of Prey Recognition by Spider-Hunting Wasps	ETHOLOGY	116	85	95	10.1111/j.1439-0310.2009.01715.x	Sih et al. 1985
Excluded	Consumption reported, but insufficient information on resource depletion	UNDERWOOD, AJ	1984	THE VERTICAL-DISTRIBUTION AND SEASONAL ABUNDANCE OF INTERTIDAL MICROALGAE ON A ROCKY SHORE IN NEW-SOUTH-WALES	JOURNAL OF EXPERIMENTAL MARINE BIOLOGY AND ECOLOGY	78	199	220	10.1016/0022-0981(84)90159-X	Paine 1980
Excluded	Not an experimental or observational study	UNDERWOOD, AJ	1995	ECOLOGICAL RESEARCH AND (AND RESEARCH INTO) ENVIRONMENTAL-MANAGEMENT	ECOLOGICAL APPLICATIONS	5	232	247	10.2307/1942066	Paine 1980
Excluded	Consumption reported, but insufficient information on resource depletion	Underwood, AJ; Chapman, MG	2006	Early development of subtidal macrofaunal assemblages: relationships to period and timing of colonization	JOURNAL OF EXPERIMENTAL MARINE BIOLOGY AND ECOLOGY	330	221	233	10.1016/j.jembe.2005.12.029	Paine 1980
Excluded	No differences in density reported	UNDERWOOD, AJ; DENLEY, EJ; MORAN, MJ	1983	EXPERIMENTAL ANALYSES OF THE STRUCTURE AND DYNAMICS OF MID-SHORE ROCKY INTERTIDAL COMMUNITIES IN NEW-SOUTH-WALES	OECOLOGIA	56	202	219	10.1007/BF00379692	Paine 1980
Excluded	Insuficient diet data	Uriarte, M; Schmitz, OJ	1998	Trophic control across a natural productivity gradient with sap-feeding herbivores	OIKOS	82	552	560	10.2307/3546375	Sih et al. 1985
Excluded	Insuficient diet data	Usio, N; Townsend, CR	2004	Roles of crayfish: Consequences of predation and bioturbation for stream invertebrates	ECOLOGY	85	807	822	10.1890/02-0618	Sih et al. 1985
Excluded	Not an experimental or observational study	VADAS, RL	1989	FOOD WEB PATTERNS IN ECOSYSTEMS - A REPLY	OIKOS	56	339	343	10.2307/3565618	Sih et al. 1985
Excluded	Not an experimental or observational study	VADAS, RL	1989	FOOD WEB PATTERNS IN ECOSYSTEMS - A REPLY	OIKOS	56	339	343	10.2307/3565618	Paine 1980
Excluded	Insuficient diet data	Van Den Hout, Piet J.; Spaans, Bernard; Piersma, Theunis	2008	Differential mortality of wintering shorebirds on the Banc d'Arguin, Mauritania, due to predation by large falcons	IBIS	150	219	230	10.1111/j.1474-919X.2008.00785.x	Sih et al. 1985
Excluded	No differences in density reported	van der Stap, Irene; Vos, Matthijs; Tollrian, Ralph; Mooij, Wolf M.	2008	Inducible defenses, competition and shared predation in planktonic food chains	OECOLOGIA	157	697	705	10.1007/s00442-008-1111-1	Sih et al. 1985
Excluded	Empirical but no consumption documented	van der Wal, R; van Wijnen, H; van Wieren, S; Beucher, O; Bos, D	2000	On facilitation between herbivores: How Brent Geese profit from brown hares	ECOLOGY	81	969	980	10.1890/0012-9658(2000)081[0969:OFBHHB]2.0.CO;2	Paine 1980
Excluded	No differences in density reported	van Gils, Jan A.; van der Geest, Matthijs; Jansen, Erik J.; Govers, Laura L.; de Fouw, Jimmy; Piersma, Theunis	2012	Trophic cascade induced by molluscivore predator alters pore-water biogeochemistry via competitive release of prey	ECOLOGY	93	1143	1152		Paine 1980
Excluded	Resources affected by multiple predators	VANBUSKIRK, J	1988	INTERACTIVE EFFECTS OF DRAGONFLY PREDATION IN EXPERIMENTAL POND COMMUNITIES	ECOLOGY	69	857	867		Paine 1980
Excluded	Insuficient diet data	VANBUSKIRK, J	1988	INTERACTIVE EFFECTS OF DRAGONFLY PREDATION IN EXPERIMENTAL POND COMMUNITIES	ECOLOGY	69	857	867		Sih et al. 1985
Excluded	Insuficient diet data	Vance-Chalcraft, HD; Soluk, DA; Ozburn, N	2004	Is prey predation risk influenced more by increasing predator density or predator species richness in stream enclosures?	OECOLOGIA	139	117	122	10.1007/s00442-003-1484-0	Sih et al. 1985
Excluded	Consumption reported, but insufficient information on resource depletion	Vance, SA; Peckarsky, BL	1997	The effect of mermithid parasitism on predation of nymphal Baetis bicaudatus (Ephemeroptera) by invertebrates	OECOLOGIA	110	147	152	10.1007/s004420050143	Sih et al. 1985
Excluded	Not an experimental or observational study	Vander Zanden, MJ; Essington, TE; Vadeboncoeur, Y	2005	Is pelagic top-down control in lakes augmented by benthic energy pathways?	CANADIAN JOURNAL OF FISHERIES AND AQUATIC SCIENCES	62	1422	1431	10.1139/F05-042	Paine 1980
Excluded	Not an experimental or observational study	Vander Zanden, MJ; Rasmussen, JB	2002	Food web perspectives on studies of bass populations in north-temperate lakes	BLACK BASS: ECOLOGY, CONSERVATION, AND MANAGEMENT	31	173	184		Paine 1980
Excluded	Consumption reported, but insufficient information on resource depletion	Vander Zanden, MJ; Shuter, BJ; Lester, N; Rasmussen, JB	1999	Patterns of food chain length in lakes: A stable isotope study	AMERICAN NATURALIST	154	406	416	10.1086/303250	Paine 1980
Excluded	Consumption reported, but insufficient information on resource depletion	Vanderduys, E. P.; Kutt, A. S.; Perry, J. J.; Perkins, G. C.	2012	The composition of mixed-species bird flocks in northern Australian savannas	EMU	112	218	226	10.1071/MU11041	Sih et al. 1985
Excluded	Not an experimental or observational study	VANDERMEER, J	1990	INDIRECT AND DIFFUSE INTERACTIONS - COMPLICATED CYCLES IN A POPULATION EMBEDDED IN A LARGE COMMUNITY	JOURNAL OF THEORETICAL BIOLOGY	142	429	442	10.1016/S0022-5193(05)80099-2	Paine 1980
Excluded	Not an experimental or observational study	VANDERMEER, J	1991	CONTRIBUTIONS TO THE GLOBAL ANALYSIS OF 3-D LOTKA-VOLTERRA EQUATIONS - DYNAMIC BOUNDEDNESS AND INDIRECT INTERACTIONS IN THE CASE OF ONE PREDATOR AND 2 PREY	JOURNAL OF THEORETICAL BIOLOGY	148	545	561	10.1016/S0022-5193(05)80236-X	Paine 1980
Excluded	Insuficient diet data	Vanni, MJ; Layne, CD	1997	Nutrient recycling and herbivory as mechanisms in the ''top-down'' effect of fish on algae in lakes	ECOLOGY	78	21	40	10.1890/0012-9658(1997)078[0021:NRAHAM]2.0.CO;2	Paine 1980
Excluded	Empirical but no consumption documented	VANNI, MJ; LUECKE, C; KITCHELL, JF; ALLEN, Y; TEMTE, J; MAGNUSON, JJ	1990	EFFECTS ON LOWER TROPHIC LEVELS OF MASSIVE FISH MORTALITY	NATURE	344	333	335	10.1038/344333a0	Paine 1980
Excluded	Insuficient diet data	VANNI, MJ; LUECKE, C; KITCHELL, JF; ALLEN, Y; TEMTE, J; MAGNUSON, JJ	1990	EFFECTS ON LOWER TROPHIC LEVELS OF MASSIVE FISH MORTALITY	NATURE	344	333	335	10.1038/344333a0	Sih et al. 1985
Excluded	Not an experimental or observational study	Vasas, Vera; Jordan, Ferenc	2006	Topological keystone species in ecological interaction networks: Considering link quality and non-trophic effects	ECOLOGICAL MODELLING	196	365	378	10.1016/j.ecolmodel.2006.02.024	Paine 1980
Excluded	No differences in density reported	Verges, Adriana; Alcoverro, Teresa; Romero, Javier	2011	Plant defences and the role of epibiosis in mediating within-plant feeding choices of seagrass consumers	OECOLOGIA	166	381	390	10.1007/s00442-010-1830-y	Paine 1980
Excluded	Not an experimental or observational study	Verity, PG; Smetacek, V	1996	Organism life cycles, predation, and the structure of marine pelagic ecosystems	MARINE ECOLOGY PROGRESS SERIES	130	277	293	10.3354/meps130277	Sih et al. 1985
Excluded	Consumption reported, but insufficient information on resource depletion	VERMEIJ, GJ; LESCINSKY, HA; ZIPSER, E; VERMEIJ, HE	1994	DIET AND MODE OF FEEDING OF THE MURICID GASTROPOD ACANTHINUCELLA-LUGUBRIS-ANGELICA IN THE NORTHERN GULF OF CALIFORNIA	VELIGER	37	214	215		Paine 1980
Excluded	Empirical but no consumption documented	Vermeij, M. J. A.; Dailer, M. L.; Smith, C. M.	2011	Crustose coralline algae can suppress macroalgal growth and recruitment on Hawaiian coral reefs	MARINE ECOLOGY-PROGRESS SERIES	422	1	7	10.3354/meps08964	Paine 1980
Excluded	Consumption reported, but insufficient information on resource depletion	Villamor, Adriana; Becerro, Mikel A.	2012	Species, trophic, and functional diversity in marine protected and non-protected areas	JOURNAL OF SEA RESEARCH	73	109	116	10.1016/j.seares.2012.07.002	Paine 1980
Excluded	Consumption reported, but insufficient information on resource depletion	Vincent, SE; Vincent, PD; Irschick, DJ; Rossell, JM	2006	Do juvenile gape-limited predators compensate for their small size when feeding?	JOURNAL OF ZOOLOGY	268	279	284	10.1111/j.1469-7998.2005.00014.x	Sih et al. 1985
Excluded	Consumption reported, but insufficient information on resource depletion	WAHLE, RA; STENECK, RS	1992	HABITAT RESTRICTIONS IN EARLY BENTHIC LIFE - EXPERIMENTS ON HABITAT SELECTION AND INSITU PREDATION WITH THE AMERICAN LOBSTER	JOURNAL OF EXPERIMENTAL MARINE BIOLOGY AND ECOLOGY	157	91	114	10.1016/0022-0981(92)90077-N	Sih et al. 1985
Excluded	Not an experimental or observational study	Wallace, JB; Webster, JR	1996	The role of macroinvertebrates in stream ecosystem function	ANNUAL REVIEW OF ENTOMOLOGY	41	115	139	10.1146/annurev.ento.41.1.115	Sih et al. 1985
Excluded	Not an experimental or observational study	WALTER, DE; KAPLAN, DT; PERMAR, TA	1991	MISSING LINKS - A REVIEW OF METHODS USED TO ESTIMATE TROPHIC LINKS IN SOIL FOOD WEBS	AGRICULTURE ECOSYSTEMS & ENVIRONMENT	34	399	405	10.1016/0167-8809(91)90123-F	Paine 1980
Excluded	Insuficient diet data	WALTERS, K; MORIARTY, DJW	1993	THE EFFECTS OF COMPLEX TROPHIC INTERACTIONS ON A MARINE MICROBENTHIC COMMUNITY	ECOLOGY	74	1475	1489	10.2307/1940076	Paine 1980
Excluded	Consumption reported, but insufficient information on resource depletion	Walton, William E.; Van Dam, Alex R.; Popko, David A.	2009	Ovipositional Responses of Two Culex (Diptera: Culicidae) Species to Larvivorous Fish	JOURNAL OF MEDICAL ENTOMOLOGY	46	1338	1343	10.1603/033.046.0612	Sih et al. 1985
Excluded	Not an experimental or observational study	WARREN, PH	1990	VARIATION IN FOOD-WEB STRUCTURE - THE DETERMINANTS OF CONNECTANCE	AMERICAN NATURALIST	136	689	700	10.1086/285123	Paine 1980
Excluded	Insuficient diet data	Waterkeyn, Aline; Grillas, Patrick; Anton-Pardo, Maria; Vanschoenwinkel, Bram; Brendonck, Luc	2011	Can large branchiopods shape microcrustacean communities in Mediterranean temporary wetlands?	MARINE AND FRESHWATER RESEARCH	62	46	53	10.1071/MF10147	Sih et al. 1985
Excluded	Insuficient diet data	Watson, Jane; Estes, James A.	2011	Stability, resilience, and phase shifts in rocky subtidal communities along the west coast of Vancouver Island, Canada	ECOLOGICAL MONOGRAPHS	81	215	239		Paine 1980
Excluded	Insuficient diet data	WEBER, LM; LODGE, DM	1990	PERIPHYTIC FOOD AND PREDATORY CRAYFISH - RELATIVE ROLES IN DETERMINING SNAIL DISTRIBUTION	OECOLOGIA	82	33	39	10.1007/BF00318530	Sih et al. 1985
Excluded	Insuficient diet data	WEBER, LM; LODGE, DM	1990	PERIPHYTIC FOOD AND PREDATORY CRAYFISH - RELATIVE ROLES IN DETERMINING SNAIL DISTRIBUTION	OECOLOGIA	82	33	39	10.1007/BF00318530	Paine 1980
Excluded	No differences in density reported	Weis, JS; Smith, G; Zhou, T; Santiago-Bass, C; Weis, P	2001	Effects of contaminants on behavior: Biochemical mechanisms and ecological consequences	BIOSCIENCE	51	209	217	10.1641/0006-3568(2001)051[0209:EOCOBB]2.0.CO;2	Sih et al. 1985
Excluded	No differences in density reported	Weis, JS; Smith, GM; Zhou, T	1999	Altered predator prey behavior in polluted environments: implications for fish conservation	ENVIRONMENTAL BIOLOGY OF FISHES	55	43	51	10.1023/A:1007496528012	Sih et al. 1985
Excluded	Not an experimental or observational study	WESTMAN, WE	1990	MANAGING FOR BIODIVERSITY	BIOSCIENCE	40	26	33	10.2307/1311236	Paine 1980
Excluded	Not an experimental or observational study	WESTOBY, M	1988	COMPARING AUSTRALIAN ECOSYSTEMS TO THOSE ELSEWHERE - WHAT IS THE SIGNIFICANCE OF EVOLUTIONARY HISTORY	BIOSCIENCE	38	549	556	10.2307/1310763	Paine 1980
Excluded	Consumption reported, but insufficient information on resource depletion	Westoby, M	1998	A leaf-height-seed (LHS) plant ecology strategy scheme	PLANT AND SOIL	199	213	227	10.1023/A:1004327224729	Sih et al. 1985
Excluded	Insuficient diet data	WHARTON, WG; MANN, KH	1981	RELATIONSHIP BETWEEN DESTRUCTIVE GRAZING BY THE SEA-URCHIN, STRONGYLOCENTROTUS-DROEBACHIENSIS, AND THE ABUNDANCE OF AMERICAN LOBSTER, HOMARUS-AMERICANUS, ON THE ATLANTIC COAST OF NOVA-SCOTIA	CANADIAN JOURNAL OF FISHERIES AND AQUATIC SCIENCES	38	1339	1349	10.1139/f81-180	Paine 1980
Excluded	Resources affected by multiple predators	Wheeler, AG; Calver, MC	1996	Resource partitioning in an island community of insectivorous birds during winter	EMU	96	23	31		Sih et al. 1985
Excluded	Not an experimental or observational study	Whiles, MR; Charlton, RE	2006	The ecological significance of tallgrass prairie arthropods	ANNUAL REVIEW OF ENTOMOLOGY	51	387	412	10.1146/annurev.ento.51.110104.151136	Sih et al. 1985
Excluded	Insuficient diet data	Whitaker, Stephen G.; Smith, Jayson R.; Murray, Steven N.	2010	Reestablishment of the Southern California Rocky Intertidal Brown Alga, Silvetia compressa: An Experimental Investigation of Techniques and Abiotic and Biotic Factors That Affect Restoration Success	RESTORATION ECOLOGY	18	18	26	10.1111/j.1526-100X.2010.00717.x	Paine 1980
Excluded	Consumption reported, but insufficient information on resource depletion	Whitfield, DP	2003	Predation by Eurasian sparrowhawks produces density-dependent mortality of wintering redshanks	JOURNAL OF ANIMAL ECOLOGY	72	27	35	10.1046/j.1365-2656.2003.00672.x	Sih et al. 1985
Excluded	Not an experimental or observational study	Wiegleb, G; Felinks, B	2001	Predictability of early stages of primary succession in post-mining landscapes of Lower Lusatia, Germany	APPLIED VEGETATION SCIENCE	4	5	18		Paine 1980
Excluded	No differences in density reported	Wilcox, C	2001	Habitat size and isolation affect colonization of seasonal wetlands by predatory aquatic insects	ISRAEL JOURNAL OF ZOOLOGY	47	459	475	10.1092/92B4-15TH-U7WM-LLTW	Sih et al. 1985
Excluded	Insuficient diet data	WILCOX, TP; HORNBACH, DJ	1991	MACROBENTHIC COMMUNITY RESPONSE TO CARP (CYPRINUS-CARPIO L) FORAGING	JOURNAL OF FRESHWATER ECOLOGY	6	171	183	10.1080/02705060.1991.9665291	Sih et al. 1985
Excluded	Consumption reported, but insufficient information on resource depletion	WILLIAMS, GA	1992	THE EFFECT OF PREDATION ON THE LIFE HISTORIES OF LITTORINA-OBTUSATA AND LITTORINA-MARIAE	JOURNAL OF THE MARINE BIOLOGICAL ASSOCIATION OF THE UNITED KINGDOM	72	403	416		Sih et al. 1985
Excluded	Not an experimental or observational study	Williams, Richard J.; Martinez, Neo D.	2008	Success and its limits among structural models of complex food webs	JOURNAL OF ANIMAL ECOLOGY	77	512	519	10.1111/j.1365-2656.2008.01362.x	Paine 1980
Excluded	Not an experimental or observational study	Williams, RJ; Martinez, ND	2004	Limits to trophic levels and omnivory in complex food webs: Theory and data	AMERICAN NATURALIST	163	458	468	10.1086/381964	Paine 1980
Excluded	Not an experimental or observational study	Wilmers, Christopher C.; Estes, James A.; Edwards, Matthew; Laidre, Kristin L.; Konar, Brenda	2012	Do trophic cascades affect the storage and flux of atmospheric carbon? An analysis of sea otters and kelp forests	FRONTIERS IN ECOLOGY AND THE ENVIRONMENT	10	409	415	10.1890/110176	Paine 1980
Excluded	Consumption reported, but insufficient information on resource depletion	WILSON, CC; HEBERT, PDN	1992	THE MAINTENANCE OF TAXON DIVERSITY IN AN ASEXUAL ASSEMBLAGE - AN EXPERIMENTAL-ANALYSIS	ECOLOGY	73	1462	1472	10.2307/1940690	Sih et al. 1985
Excluded	Consumption reported, but insufficient information on resource depletion	Wilson, Miranda L.; Weissburg, Marc J.	2012	Temporal and spatial sampling strategies maintain tracking success of whelks to prey patches of differing distributions	ANIMAL BEHAVIOUR	84	1323	1330	10.1016/j.anbehav.2012.08.024	Sih et al. 1985
Excluded	Consumption reported, but insufficient information on resource depletion	WINEMILLER, KO	1989	MUST CONNECTANCE DECREASE WITH SPECIES RICHNESS	AMERICAN NATURALIST	134	960	968	10.1086/285024	Paine 1980
Excluded	Consumption reported, but insufficient information on resource depletion	WINEMILLER, KO	1990	SPATIAL AND TEMPORAL VARIATION IN TROPICAL FISH TROPHIC NETWORKS	ECOLOGICAL MONOGRAPHS	60	331	367	10.2307/1943061	Paine 1980
Excluded	Not an experimental or observational study	WINEMILLER, KO; PIANKA, ER	1990	ORGANIZATION IN NATURAL ASSEMBLAGES OF DESERT LIZARDS AND TROPICAL FISHES	ECOLOGICAL MONOGRAPHS	60	27	55	10.2307/1943025	Paine 1980
Excluded	Insuficient diet data	Wing, Stephen R.; Leichter, James J.	2011	Variation in environmental conditions in a subtidal prey refuge: effects of salinity stress, food availability and predation on mussels in a fjord system	MARINE ECOLOGY-PROGRESS SERIES	422	201	210	10.3354/meps08911	Paine 1980
Excluded	Consumption reported, but insufficient information on resource depletion	Wing, Stephen R.; Leichter, James J.	2011	Variation in environmental conditions in a subtidal prey refuge: effects of salinity stress, food availability and predation on mussels in a fjord system	MARINE ECOLOGY PROGRESS SERIES	422	201	210	10.3354/meps08911	Sih et al. 1985
Excluded	Consumption reported, but insufficient information on resource depletion	Winkler, G; Greve, W	2004	Trophodynamics of two interacting species of estuarine mysids, Praunus flexuosus and Neomysis integer, and their predation on the calanoid copepod Eurytemora affinis	JOURNAL OF EXPERIMENTAL MARINE BIOLOGY AND ECOLOGY	308	127	146	10.1016/j.jembe.2004.02.017	Paine 1980
Excluded	No differences in density reported	WISSINGER, S; MCGRADY, J	1993	INTRAGUILD PREDATION AND COMPETITION BETWEEN LARVAL DRAGONFLIES - DIRECT AND INDIRECT EFFECTS ON SHARED PREY	ECOLOGY	74	207	218	10.2307/1939515	Sih et al. 1985
Excluded	Insuficient diet data	WISSINGER, SA	1989	SEASONAL-VARIATION IN THE INTENSITY OF COMPETITION AND PREDATION AMONG DRAGONFLY LARVAE	ECOLOGY	70	1017	1027	10.2307/1941370	Sih et al. 1985
Excluded	No differences in density reported	WISSINGER, SA	1992	NICHE OVERLAP AND THE POTENTIAL FOR COMPETITION AND INTRAGUILD PREDATION BETWEEN SIZE-STRUCTURED POPULATIONS	ECOLOGY	73	1431	1444	10.2307/1940688	Sih et al. 1985
Excluded	Insuficient diet data	Witman, JD; Grange, KR	1998	Links between rain, salinity, and predation in a rocky subtidal community	ECOLOGY	79	2429	2447	10.1890/0012-9658(1998)079[2429:LBRSAP]2.0.CO;2	Paine 1980
Excluded	Consumption reported, but insufficient information on resource depletion	Wohlfahrt, B.; Vamosi, S. M.	2012	Predation and habitat isolation influence the community composition-area relationship in dytiscid beetles (Coleoptera: Dytiscidae)	COMMUNITY ECOLOGY	13	1	10	10.1556/ComEc.13.2012.1.1	Sih et al. 1985
Excluded	No differences in density reported	Woodward, G; Hildrew, AG	2001	Invasion of a stream food web by a new top predator	JOURNAL OF ANIMAL ECOLOGY	70	273	288	10.1046/j.1365-2656.2001.00497.x	Sih et al. 1985
Excluded	Insuficient diet data	Woodward, G; Hildrew, AG	2002	The impact of a sit-and-wait predator: separating consumption and prey emigration	OIKOS	99	409	418	10.1034/j.1600-0706.2002.11210.x	Sih et al. 1985
Excluded	Not an experimental or observational study	WOOSTER, D	1994	PREDATOR IMPACTS ON STREAM BENTHIC PREY	OECOLOGIA	99	7	15	10.1007/BF00317077	Sih et al. 1985
Excluded	Not an experimental or observational study	WOOSTER, D	1994	PREDATOR IMPACTS ON STREAM BENTHIC PREY	OECOLOGIA	99	7	15	10.1007/BF00317077	Paine 1980
Excluded	Insuficient diet data	Wooster, DE	1998	Amphipod (Gammarus minus) responses to predators and predator impact on amphipod density	OECOLOGIA	115	253	259	10.1007/s004420050514	Sih et al. 1985
Excluded	Resources affected by multiple predators	WOOTTON, JT	1992	INDIRECT EFFECTS, PREY SUSCEPTIBILITY, AND HABITAT SELECTION - IMPACTS OF BIRDS ON LIMPETS AND ALGAE	ECOLOGY	73	981	991	10.2307/1940174	Sih et al. 1985
Excluded	Insuficient diet data	WOOTTON, JT	1992	INDIRECT EFFECTS, PREY SUSCEPTIBILITY, AND HABITAT SELECTION - IMPACTS OF BIRDS ON LIMPETS AND ALGAE	ECOLOGY	73	981	991	10.2307/1940174	Paine 1980
Excluded	Not an experimental or observational study	WOOTTON, JT	1993	INDIRECT EFFECTS AND HABITAT USE IN AN INTERTIDAL COMMUNITY - INTERACTION CHAINS AND INTERACTION MODIFICATIONS	AMERICAN NATURALIST	141	71	89	10.1086/285461	Paine 1980
Excluded	Empirical but no consumption documented	WOOTTON, JT	1993	SIZE-DEPENDENT COMPETITION - EFFECTS ON THE DYNAMICS VS THE END-POINT OF MUSSEL BED SUCCESSION	ECOLOGY	74	195	206	10.2307/1939514	Paine 1980
Excluded	Insuficient diet data	WOOTTON, JT	1993	INDIRECT EFFECTS AND HABITAT USE IN AN INTERTIDAL COMMUNITY - INTERACTION CHAINS AND INTERACTION MODIFICATIONS	AMERICAN NATURALIST	141	71	89	10.1086/285461	Sih et al. 1985
Excluded	Not an experimental or observational study	WOOTTON, JT	1994	THE NATURE AND CONSEQUENCES OF INDIRECT EFFECTS IN ECOLOGICAL COMMUNITIES	ANNUAL REVIEW OF ECOLOGY AND SYSTEMATICS	25	443	466	10.1146/annurev.ecolsys.25.1.443	Sih et al. 1985
Excluded	Not an experimental or observational study	WOOTTON, JT	1994	PREDICTING DIRECT AND INDIRECT EFFECTS - AN INTEGRATED APPROACH USING EXPERIMENTS AND PATH-ANALYSIS	ECOLOGY	75	151	165	10.2307/1939391	Paine 1980
Excluded	Insuficient diet data	WOOTTON, JT	1994	PREDICTING DIRECT AND INDIRECT EFFECTS - AN INTEGRATED APPROACH USING EXPERIMENTS AND PATH-ANALYSIS	ECOLOGY	75	151	165	10.2307/1939391	Sih et al. 1985
Excluded	Insuficient diet data	Wootton, JT	1995	Effects of birds on sea urchins and algae: A lower-intertidal trophic cascade	ECOSCIENCE	2	321	328		Paine 1980
Excluded	Insuficient diet data	Wootton, JT	1997	Estimates and tests of per capita interaction strength: Diet, abundance, and impact of intertidally foraging birds	ECOLOGICAL MONOGRAPHS	67	45	64	10.1890/0012-9615(1997)067[0045:EATOPC]2.0.CO;2	Paine 1980
Excluded	Not an experimental or observational study	Wootton, JT	1998	Effects of disturbance on species diversity: A multitrophic perspective	AMERICAN NATURALIST	152	803	825	10.1086/286210	Sih et al. 1985
Excluded	Not an experimental or observational study	Wootton, JT	1998	Effects of disturbance on species diversity: A multitrophic perspective	AMERICAN NATURALIST	152	803	825	10.1086/286210	Paine 1980
Excluded	Not an experimental or observational study	Wootton, JT	2001	Prediction in complex communities: Analysis of empirically derived Markov models	ECOLOGY	82	580	598	10.2307/2679881	Paine 1980
Excluded	Not an experimental or observational study	Wootton, JT	2002	Indirect effects in complex ecosystems: recent progress and future challenges	JOURNAL OF SEA RESEARCH	48	157	172	10.1016/S1385-1101(02)00149-1	Paine 1980
Excluded	Consumption reported, but insufficient information on resource depletion	Wootton, JT	2002	Indirect effects in complex ecosystems: recent progress and future challenges	JOURNAL OF SEA RESEARCH	48	157	172	10.1016/S1385-1101(02)00149-1	Sih et al. 1985
Excluded	Not an experimental or observational study	Wootton, JT	2004	Markov chain models predict the consequences of experimental extinctions	ECOLOGY LETTERS	7	653	660	10.1111/j.1461-0248.2004.00621.x	Paine 1980
Excluded	Resources affected by multiple predators	WOOTTON, JT; OEMKE, MP	1992	LATITUDINAL DIFFERENCES IN FISH COMMUNITY TROPHIC STRUCTURE, AND THE ROLE OF FISH HERBIVORY IN A COSTA RICAN STREAM	ENVIRONMENTAL BIOLOGY OF FISHES	35	311	319	10.1007/BF00001899	Paine 1980
Excluded	Insuficient diet data	WOOTTON, JT; POWER, ME	1993	PRODUCTIVITY, CONSUMERS, AND THE STRUCTURE OF A RIVER FOOD-CHAIN	PROCEEDINGS OF THE NATIONAL ACADEMY OF SCIENCES OF THE UNITED STATES OF AMERICA	90	1384	1387	10.1073/pnas.90.4.1384	Sih et al. 1985
Excluded	Insuficient diet data	WOOTTON, JT; POWER, ME	1993	PRODUCTIVITY, CONSUMERS, AND THE STRUCTURE OF A RIVER FOOD-CHAIN	PROCEEDINGS OF THE NATIONAL ACADEMY OF SCIENCES OF THE UNITED STATES OF AMERICA	90	1384	1387	10.1073/pnas.90.4.1384	Paine 1980
Excluded	Insuficient diet data	Wootton, JT; Power, ME; Paine, RT; Pfister, CA	1996	Effects of productivity, consumers, competitors, and El Nino events on food chain patterns in a rocky intertidal community	PROCEEDINGS OF THE NATIONAL ACADEMY OF SCIENCES OF THE UNITED STATES OF AMERICA	93	13855	13858	10.1073/pnas.93.24.13855	Sih et al. 1985
Excluded	No differences in density reported	WRIGHT, RA; CROWDER, LB; MARTIN, TH	1993	THE EFFECTS OF PREDATION ON THE SURVIVAL AND SIZE-DISTRIBUTION OF ESTUARINE FISHES - AN EXPERIMENTAL APPROACH	ENVIRONMENTAL BIOLOGY OF FISHES	36	291	300	10.1007/BF00001725	Sih et al. 1985
Excluded	No differences in density reported	Wright, RA; Crowder, LB; Martin, TH	1996	Selective predation by blue crabs on the gastropod, Bittium varium: Confirmation from opercula found in the sediments	ESTUARIES	19	75	81	10.2307/1352653	Sih et al. 1985
Excluded	Insuficient diet data	Wright, RA; Crowder, LB; Martin, TH	1996	Selective predation by blue crabs on the gastropod, Bittium varium: Confirmation from opercula found in the sediments	ESTUARIES	19	75	81	10.2307/1352653	Paine 1980
Excluded	Consumption reported, but insufficient information on resource depletion	WULFF, JL	1984	SPONGE-MEDIATED CORAL-REEF GROWTH AND REJUVENATION	CORAL REEFS	3	157	163	10.1007/BF00301960	Paine 1980
Excluded	Insuficient diet data	WURTSBAUGH, WA	1992	FOOD-WEB MODIFICATION BY AN INVERTEBRATE PREDATOR IN THE GREAT-SALT-LAKE (USA)	OECOLOGIA	89	168	175		Paine 1980
Excluded	Insuficient diet data	WURTSBAUGH, WA; BERRY, TS	1990	CASCADING EFFECTS OF DECREASED SALINITY ON THE PLANKTON, CHEMISTRY, AND PHYSICS OF THE GREAT SALT LAKE (UTAH)	CANADIAN JOURNAL OF FISHERIES AND AQUATIC SCIENCES	47	100	109	10.1139/f90-010	Paine 1980
Excluded	No differences in density reported	Yamamoto, T	2004	Prey composition and prey selectivity of an intertidal generalist predator, Muricodrupa fusca (Kuster) (Muricidae)	MARINE ECOLOGY-PUBBLICAZIONI DELLA STAZIONE ZOOLOGICA DI NAPOLI I	25	35	49	10.1111/j.1439-0485.2004.00012.x	Paine 1980
Excluded	Not an experimental or observational study	Yasuda, H	1996	Food chain and intraguild predation	JOURNAL OF PESTICIDE SCIENCE	21	223	230		Sih et al. 1985
Excluded	No differences in density reported	Yeager, Lauren A.; Layman, Craig A.	2011	Energy flow to two abundant consumers in a subtropical oyster reef food web	AQUATIC ECOLOGY	45	267	277	10.1007/s10452-011-9352-1	Paine 1980
Excluded	Insuficient diet data	Yee, SH; Willig, MR; Moorhead, DL	2005	Tadpole shrimp structure macroinvertebrate communities in playa lake microcosms	HYDROBIOLOGIA	541	139	148	10.1007/s10750-004-5033-6	Sih et al. 1985
Excluded	Insuficient diet data	Yee, SH; Willig, MR; Moorhead, DL	2005	Tadpole shrimp structure macroinvertebrate communities in playa lake microcosms	HYDROBIOLOGIA	541	139	148	10.1007/s10750-004-5033-6	Paine 1980
Excluded	Resources affected by multiple predators	Yorozuya, H	2006	Effects of parasitoids on a mycophagous drosophilid community in northern Japan and an evaluation of the disproportionate parasitism hypothesis	ENTOMOLOGICAL SCIENCE	9	13	22	10.1111/j.1479-8298.2006.00149.x	Sih et al. 1985
Excluded	Insuficient diet data	Yoshida, Takehito; Ellner, Stephen P.; Jones, Laura E.; Bohannan, Brendan J. M.; Lenski, Richard E.; Hairston, Nelson G., Jr.	2007	Cryptic population dynamics: Rapid evolution masks trophic interactions	PLOS BIOLOGY	5	1868	1879	10.1371/journal.pbio.0050235	Paine 1980
Excluded	Consumption reported, but insufficient information on resource depletion	YOUNG, CM	1990	LARVAL PREDATION BY EPIFAUNA ON TEMPERATE REEFS - SCALE, POWER AND THE SCARCITY OF MEASURABLE EFFECTS	AUSTRALIAN JOURNAL OF ECOLOGY	15	413	426	10.1111/j.1442-9993.1990.tb01467.x	Sih et al. 1985
Excluded	Insuficient diet data	Young, RP; Davison, J; Trewby, ID; Wilson, GJ; Delahay, RJ; Doncaster, CP	2006	Abundance of hedgehogs (Erinaceus europaeus) in relation to the density and distribution of badgers (Meles meles)	JOURNAL OF ZOOLOGY	269	349	356	10.1111/j.1469-7998.2006.00078.x	Sih et al. 1985
Excluded	Consumption reported, but insufficient information on resource depletion	Yunger, JA	2004	Movement and spatial organization of small mammals following vertebrate predator exclusion	OECOLOGIA	139	647	654	10.1007/s00442-004-1534-2	Sih et al. 1985
Excluded	Not an experimental or observational study	Zacharias, MA; Roff, JC	2001	Use of focal species in marine conservation and management: a review and critique	AQUATIC CONSERVATION-MARINE AND FRESHWATER ECOSYSTEMS	11	59	76	10.1002/aqc.429	Paine 1980
Included	All requirments met	Zandona, E; Auer, SK; Kilham, SS; Howard, JL ; L—pez_Sepulcre, A; OÕConnor, MP; Bassar, RD; Osorio, A ;Pringle, CM; Reznick, DN	2013	Diet quality and prey selectivity correlate with life histories and predation regime in Trinidadian guppies	FUNCTIONAL ECOLOGY	25	964	973		Additional searching
Excluded	No differences in density reported	Zeeman, Z.; Branch, G. M.; Peschak, T. P.; Pillay, D.	2012	Assessing the ecosystem effects of the abalone Haliotis midae from its diet and foraging behaviour	AFRICAN JOURNAL OF MARINE SCIENCE	34	205	214	10.2989/1814232X.2012.675119	Paine 1980
Excluded	Not an experimental or observational study	Zehr, JP; Voytek, MA	1999	Molecular ecology of aquatic communities: reflections and future directions	HYDROBIOLOGIA	401	1	8	10.1023/A:1003763117784	Paine 1980
Excluded	Consumption reported, but insufficient information on resource depletion	Zuberogoitia, Inigo; Martinez, Jose Enrique; Zabala, Jabi; Martinez, Jose Antonio; Azkona, Ainara; Castillo, Inaki; Hidalgo, Sonia	2008	Social interactions between two owl species sometimes associated with intraguild predation	ARDEA	96	109	113	10.5253/078.096.0112	Sih et al. 1985
Excluded	Consumption reported, but insufficient information on resource depletion	Zytynska, Sharon E.; Fleming, Sarah; Tetard-Jones, Catherine; Kertesz, Michael A.; Preziosi, Richard F.	2010	Community genetic interactions mediate indirect ecological effects between a parasitoid wasp and rhizobacteria	ECOLOGY	91	1563	1568	10.1890/09-2070.1	Sih et al. 1985
Excluded	Insuficient diet data	Hansson, Lars-Anders; Nicolle, Alice; Graneli, Wilhelm; Hallgren, Per; Kritzberg, Emma; Persson, Anders; Bjork, Jessica; Nilsson, P. Anders; Bronmark, Christer	2013	Food-chain length alters community responses to global change in aquatic systems	NATURE CLIMATE CHANGE	3	228	233	10.1038/NCLIMATE1689	Paine 1980
Excluded	Not an experimental or observational study	Bernhardt, Joanna R.; Leslie, Heather M.	2013	Resilience to Climate Change in Coastal Marine Ecosystems	ANNUAL REVIEW OF MARINE SCIENCE, VOL 5	5	371	392	10.1146/annurev-marine-121211-172411	Paine 1980
Excluded	Focal species not fish	Seager, S. Trent; Eisenberg, Cristina; St Clair, Samuel B.	2013	Patterns and consequences of ungulate herbivory on aspen in western North America	FOREST ECOLOGY AND MANAGEMENT	299	81	90	10.1016/j.foreco.2013.02.017	Paine 1980
Excluded	Not an experimental or observational study	Raffaelli, Dave; White, Piran C. L.	2013	Ecosystems and Their Services in a Changing World: An Ecological Perspective	ADVANCES IN ECOLOGICAL RESEARCH, VOL 48: GLOBAL CHANGE IN MULTISPECIES SYSTEMS, PT 3	48	1	70	10.1016/B978-0-12-417199-2.00001-X	Paine 1980
Excluded	Consumption reported, but insufficient information on resource depletion	Wirta, Helena K.; Hebert, Paul D. N.; Kaartinen, Riikka; Prosser, Sean W.; Varkonyi, Gergely; Roslin, Tomas	2014	Complementary molecular information changes our perception of food web structure	PROCEEDINGS OF THE NATIONAL ACADEMY OF SCIENCES OF THE UNITED STATES OF AMERICA	111	1885	1890	10.1073/pnas.1316990111	Paine 1980
Excluded	Focal species not fish	Toscano, Benjamin J.; Griffen, Blaine D.	2013	Predator size interacts with habitat structure to determine the allometric scaling of the functional response	OIKOS	122	454	462	10.1111/j.1600-0706.2012.20690.x	Paine 1980
Excluded	Focal species not fish	Callan, Ramana; Nibbelink, Nathan P.; Rooney, Thomas P.; Wiedenhoeft, Jane E.; Wydeven, Adrian P.	2013	Recolonizing wolves trigger a trophic cascade in Wisconsin (USA)	JOURNAL OF ECOLOGY	101	837	845	10.1111/1365-2745.12095	Paine 1980
Excluded	Focal species not fish	Clemente, S.; Hernandez, J. C.; Montano-Moctezuma, G.; Russell, M. P.; Ebert, T. A.	2013	Predators of juvenile sea urchins and the effect of habitat refuges	MARINE BIOLOGY	160	579	590	10.1007/s00227-012-2114-3	Paine 1980
Excluded	Focal species not fish	McCoy, S. J.; Pfister, C. A.	2014	Historical comparisons reveal altered competitive interactions in a guild of crustose coralline algae	ECOLOGY LETTERS	17	475	483	10.1111/ele.12247	Paine 1980
Excluded	Insuficient diet data	Alexander, Mhairi E.; Dick, Jaimie T. A.; O'Connor, Nessa E.	2013	Trait-mediated indirect interactions in a marine intertidal system as quantified by functional responses	OIKOS	122	1521	1531	10.1111/j.1600-0706.2013.00472.x	Paine 1980
Excluded	Not an experimental or observational study	McCoy, Sophie J.	2013	MORPHOLOGY OF THE CRUSTOSE CORALLINE ALGA PSEUDOLITHOPHYLLUM MURICATUM (CORALLINALES, RHODOPHYTA) RESPONDS TO 30 YEARS OF OCEAN ACIDIFICATION IN THE NORTHEAST PACIFIC	JOURNAL OF PHYCOLOGY	49	830	837	10.1111/jpy.12095	Paine 1980
Excluded	Empirical but no consumption documented	Silliman, Brian R.; McCoy, Michael W.; Angelini, Christine; Holt, Robert D.; Griffin, John N.; van de Koppel, Johan	2013	Consumer Fronts, Global Change, and Runaway Collapse in Ecosystems	ANNUAL REVIEW OF ECOLOGY, EVOLUTION, AND SYSTEMATICS, VOL 44	44	503	538	10.1146/annurev-ecolsys-110512-135753	Paine 1980
Excluded	Insuficient diet data	Power, Mary E.; Holomuzki, Joseph R.; Lowe, Rex L.	2013	Food webs in Mediterranean rivers	HYDROBIOLOGIA	719	119	136	10.1007/s10750-013-1510-0	Paine 1980
Excluded	Focal species not fish	Benkman, Craig W.	2013	Biotic interaction strength and the intensity of selection	ECOLOGY LETTERS	16	1054	1060	10.1111/ele.12138	Paine 1980
Excluded	Not an experimental or observational study	Estes, James A.; Brashares, Justin S.; Power, Mary E.	2013	Predicting and Detecting Reciprocity between Indirect Ecological Interactions and Evolution	AMERICAN NATURALIST	181	S76	S99	10.1086/668120	Paine 1980
Excluded	Empirical but no consumption documented	Afkhami, Michelle E.; Rudgers, Jennifer A.; Stachowicz, John J.	2014	Multiple mutualist effects: conflict and synergy in multispecies mutualisms	ECOLOGY	95	833	844	10.1890/13-1010.1	Paine 1980
Excluded	Not an experimental or observational study	Holland, J. Nathaniel; Wang, Yuanshi; Sun, Shan; DeAngelis, Donald L.	2013	Consumer-resource dynamics of indirect interactions in a mutualism-parasitism food web module	THEORETICAL ECOLOGY	6	475	493	10.1007/s12080-013-0181-9	Paine 1980
Excluded	Not an experimental or observational study	Valls, Audrey; Coll, Marta; Christensen, Villy	2015	Keystone species: toward an operational concept for marine biodiversity conservation	ECOLOGICAL MONOGRAPHS	85	29	47	10.1890/14-0306.1	Paine 1980
Excluded	Empirical but no consumption documented	Ehinger, Martine; Mohr, Toni J.; Starcevich, Juliana B.; Sachs, Joel L.; Porter, Stephanie S.; Simms, Ellen L.	2014	Specialization-generalization trade-off in a Bradyrhizobium symbiosis with wild legume hosts	BMC ECOLOGY	14			10.1186/1472-6785-14-8	Paine 1980
Excluded	Not an experimental or observational study	Mostofa, Khan M. G.; Liu, Cong-Qiang; Vione, Davide; Gao, Kunshan; Ogawa, Hiroshi	2013	Sources, factors, mechanisms and possible solutions to pollutants in marine ecosystems	ENVIRONMENTAL POLLUTION	182	461	478	10.1016/j.envpol.2013.08.005	Paine 1980
Excluded	Not an experimental or observational study	Eisenberg, Cristina; Seager, S. Trent; Hibbs, David E.	2013	Wolf, elk, and aspen food web relationships: Context and complexity	FOREST ECOLOGY AND MANAGEMENT	299	70	80	10.1016/j.foreco.2013.01.014	Paine 1980
Excluded	Not an experimental or observational study	Angels Colomer, Ma; Margalida, Antoni; Perez-Jimenez, Mario J.	2013	Population Dynamics P System (PDP) Models: A Standardized Protocol for Describing and Applying Novel Bio-Inspired Computing Tools	PLOS ONE	8			10.1371/journal.pone.0060698	Paine 1980
Excluded	Not an experimental or observational study	McCoy, Sophie J.; Kamenos, Nicholas A.	2015	CORALLINE ALGAE (RHODOPHYTA) IN A CHANGING WORLD: INTEGRATING ECOLOGICAL, PHYSIOLOGICAL, AND GEOCHEMICAL RESPONSES TO GLOBAL CHANGE	JOURNAL OF PHYCOLOGY	51	6	24	10.1111/jpy.12262	Paine 1980
Excluded	Not an experimental or observational study	Pershing, Andrew J.; Mills, Katherine E.; Record, Nicholas R.; Stamieszkin, Karen; Wurtzell, Katharine V.; Byron, Carrie J.; Fitzpatrick, Dominic; Golet, Walter J.; Koob, Elise	2015	Evaluating trophic cascades as drivers of regime shifts in different ocean ecosystems	PHILOSOPHICAL TRANSACTIONS OF THE ROYAL SOCIETY B-BIOLOGICAL SCIENCES	370			10.1098/rstb.2013.0265	Paine 1980
Excluded	Not an experimental or observational study	Kulmatiski, Andrew; Anderson-Smith, Andrew; Beard, Karen H.; Doucette-Riise, Stephen; Mazzacavallo, Michael; Nolan, Nicole E.; Ramirez, Ricardo A.; Stevens, John R.	2014	Most soil trophic guilds increase plant growth: a meta-analytical review	OIKOS	123	1409	1419	10.1111/oik.01767	Paine 1980
Excluded	Not an experimental or observational study	Chailleux, Anais; Mohl, Emily K.; Alves, Mickael Teixeira; Messelink, Gerben J.; Desneux, Nicolas	2014	Natural enemy-mediated indirect interactions among prey species: potential for enhancing biocontrol services in agroecosystems	PEST MANAGEMENT SCIENCE	70	1769	1779	10.1002/ps.3916	Paine 1980
Excluded	No differences in density reported	Steneck, Robert S.; Arnold, Suzanne N.; Mumby, Peter J.	2014	Experiment mimics fishing on parrotfish: insights on coral reef recovery and alternative attractors	MARINE ECOLOGY PROGRESS SERIES	506	115	127	10.3354/meps10764	Paine 1980
Excluded	Not an experimental or observational study	Schiel, D. R.	2013	The other 93%: trophic cascades, stressors and managing coastlines in non-marine protected areas	NEW ZEALAND JOURNAL OF MARINE AND FRESHWATER RESEARCH	47	374	391	10.1080/00288330.2013.810161	Paine 1980
Excluded	Not an experimental or observational study	Joppa, Lucas N.; Williams, Rich	2013	Modeling the Building Blocks of Biodiversity	PLOS ONE	8			10.1371/journal.pone.0056277	Paine 1980
Excluded	No differences in density reported	Domingo, M. Soledad; Domingo, Laura; Badgley, Catherine; Sanisidro, Oscar; Morales, Jorge	2013	Resource partitioning among top predators in a Miocene food web	PROCEEDINGS OF THE ROYAL SOCIETY B-BIOLOGICAL SCIENCES	280			10.1098/rspb.2012.2138	Paine 1980
Excluded	No differences in density reported	Green, Stephanie J.; Cote, Isabelle M.	2014	Trait-based diet selection: prey behaviour and morphology predict vulnerability to predation in reef fish communities	JOURNAL OF ANIMAL ECOLOGY	83	1451	1460	10.1111/1365-2656.12250	Paine 1980
Excluded	No differences in density reported	Gordillo, Sandra; Archuby, Fernando	2014	Live-live and live-dead interactions in marine death assemblages: The case of the Patagonian clam Venus antiqua	ACTA PALAEONTOLOGICA POLONICA	59	429	442	10.4202/app.2011.0176	Paine 1980
Excluded	Focal species not fish	Wada, Yoko; Iwasaki, Keiji; Yusa, Yoichi	2013	Changes in algal community structure via density- and trait-mediated indirect interactions in a marine ecosystem	ECOLOGY	94	2567	2574	10.1890/12-0725.1	Paine 1980
Excluded	No differences in density reported	Szpak, Paul; Orchard, Trevor J.; Salomon, Anne K.; Groecke, Darren R.	2013	Regional ecological variability and impact of the maritime fur trade on nearshore ecosystems in southern Haida Gwaii (British Columbia, Canada): evidence from stable isotope analysis of rockfish (Sebastes spp.) bone collagen	ARCHAEOLOGICAL AND ANTHROPOLOGICAL SCIENCES	5	159	182	10.1007/s12520-013-0122-y	Paine 1980
Excluded	No differences in density reported	Waltari, Eric; Hickerson, Michael J.	2013	Late Pleistocene species distribution modelling of North Atlantic intertidal invertebrates	JOURNAL OF BIOGEOGRAPHY	40	249	260	10.1111/j.1365-2699.2012.02782.x	Paine 1980
Excluded	Not an experimental or observational study	Prowse, Thomas A. A.; Johnson, Christopher N.; Cassey, Phillip; Bradshaw, Corey J. A.; Brook, Barry W.	2015	Ecological and economic benefits to cattle rangelands of restoring an apex predator	JOURNAL OF APPLIED ECOLOGY	52	455	466	10.1111/1365-2664.12378	Paine 1980
Excluded	Insuficient diet data	Dupont, Yoko L.; Trojelsgaard, Kristian; Hagen, Melanie; Henriksen, Marie V.; Olesen, Jens M.; Pedersen, Nanna M. E.; Kissling, W. Daniel	2014	Spatial structure of an individual-based plant-pollinator network	OIKOS	123	1301	1310	10.1111/oik.01426	Paine 1980
Excluded	Not an experimental or observational study	Libralato, Simone; Pranovi, Fabio; Stergiou, Konstantinos I.; Link, Jason S.	2014	Trophodynamics in marine ecology: 70 years after Lindeman INTRODUCTION	MARINE ECOLOGY PROGRESS SERIES	512	1	7	10.3354/meps11033	Paine 1980
Excluded	Insuficient diet data	Chamberlain, Scott A.; Cartar, Ralph V.; Worley, Anne C.; Semmler, Sarah J.; Gielens, Grahame; Elwell, Sherri; Evans, Megan E.; Vamosi, Jana C.; Elle, Elizabeth	2014	Traits and phylogenetic history contribute to network structure across Canadian plant-pollinator communities	OECOLOGIA	176	545	556	10.1007/s00442-014-3035-2	Paine 1980
Excluded	Focal species not fish	Soomdat, Nicole N.; Griffin, John N.; McCoy, Michael; Hensel, Marc J. S.; Buhler, Stephanie; Chejanovski, Zachary; Silliman, Brian R.	2014	Independent and combined effects of multiple predators across ontogeny of a dominant grazer	OIKOS	123	1081	1090	10.1111/oik.01579	Paine 1980
Excluded	Focal species not fish	Hoset, Katrine S.; Kyro, Kukka; Oksanen, Tarja; Oksanen, Lauri; Olofsson, Johan	2014	Spatial variation in vegetation damage relative to primary productivity, small rodent abundance and predation	ECOGRAPHY	37	894	901	10.1111/ecog.00791	Paine 1980
Excluded	Focal species not fish	Browne, Amanda M.; Moore, Paul A.	2014	The Effects of Sublethal Levels of 2,4-Dichlorophenoxyacetic Acid Herbicide (2,4-D) on Feeding Behaviors of the Crayfish O-rusticus	ARCHIVES OF ENVIRONMENTAL CONTAMINATION AND TOXICOLOGY	67	234	244	10.1007/s00244-014-0032-8	Paine 1980
Excluded	Focal species not fish	Valdivia, Nelson; Buschbaum, Christian; Thiel, Martin	2014	Succession in intertidal mussel bed assemblages on different shores: species mobility matters	MARINE ECOLOGY PROGRESS SERIES	497	131		10.3354/meps10593	Paine 1980
Excluded	No differences in density reported	Copeman, Louise A.; Laurel, Benjamin J.; Parrish, Christopher C.	2013	Effect of temperature and tissue type on fatty acid signatures of two species of North Pacific juvenile gadids: A laboratory feeding study	JOURNAL OF EXPERIMENTAL MARINE BIOLOGY AND ECOLOGY	448	188	196	10.1016/j.jembe.2013.07.008	Paine 1980
Excluded	Empirical but no consumption documented	Van Tomme, J.; Vanden Eede, S.; Speybroeck, J.; Degraer, S.; Vincx, M.	2013	Macrofaunal sediment selectivity considerations for beach nourishment programmes	MARINE ENVIRONMENTAL RESEARCH	84	10	16	10.1016/j.marenvres.2012.11.002	Paine 1980
Excluded	No differences in density reported	Gillespie, S. D.; Adler, L. S.	2013	Indirect effects on mutualisms: parasitism of bumble bees and pollination service to plants	ECOLOGY	94	454	464		Paine 1980
Excluded	Focal species not fish	Fancourt, Bronwyn A.; Hawkins, Clare E.; Cameron, Elissa Z.; Jones, Menna E.; Nicol, Stewart C.	2015	Devil Declines and Catastrophic Cascades: Is Mesopredator Release of Feral Cats Inhibiting Recovery of the Eastern Quoll?	PLOS ONE	10			10.1371/journal.pone.0119303	Paine 1980
Excluded	Focal species not fish	Day, Casey C.; Westover, Matthew D.; McMillan, Brock R.	2013	FACTORS INFLUENCING MORTALITY ASSOCIATED WITH THE TRANSLOCATION OF NORTHERN RIVER OTTERS (LONTRA CANADENSIS) IN UTAH	WESTERN NORTH AMERICAN NATURALIST	73	357	364	10.3398/064.073.0309	Paine 1980
Excluded	Resources affected by multiple predators	Ndjaula, Hilkka O. N.; Gerow, Kenneth G.; van der Lingen, Carl D.; Moloney, Coleen L.; Jarre, Astrid	2013	Establishing a baseline for evaluating changes in body condition and population dynamics of sardine (Sardinops sagax) in the southern Benguela ecosystem	FISHERIES RESEARCH	147	253	263	10.1016/j.fishres.2013.06.006	Paine 1980
Excluded	Resources affected by multiple predators	Van Noord, J. E.; Lewallen, E. A.; Pitman, R. L.	2013	Flyingfish feeding ecology in the eastern Pacific: prey partitioning within a speciose epipelagic community	JOURNAL OF FISH BIOLOGY	83	326	342	10.1111/jfb.12173	Paine 1980
Excluded	Empirical but no consumption documented	Morris, Mark W. L.; Hondzo, Miki	2013	Double-averaged rough-bed open-channel flow with high Glossosoma (Trichoptera: Glossosomatidae) abundance	ENVIRONMENTAL FLUID MECHANICS	13	257	278	10.1007/s10652-012-9265-0	Paine 1980
Excluded	Focal species not fish	Visaggi, Christy C.; Kelley, Patricia H.	2015	Equatorward increase in naticid gastropod drilling predation on infaunal bivalves from Brazil with paleontological implications	PALAEOGEOGRAPHY PALAEOCLIMATOLOGY PALAEOECOLOGY	438	285	299	10.1016/j.palaeo.2015.07.045	Paine 1980
Excluded	Not an experimental or observational study	Tao, Juan; Che, Rongxiao; He, Dekui; Yan, Yunzhi; Sui, Xiaoyun; Chen, Yifeng	2015	Trends and potential cautions in food web research from a bibliometric analysis	SCIENTOMETRICS	105	435	447	10.1007/s11192-015-1679-2	Paine 1980
Excluded	Empirical but no consumption documented	Vermeij, M. J. A.; Debey, H.; Grimsditch, G.; Brown, J.; Obura, D.; DeLeon, R.; Sandin, S. A.	2015	Negative effects of gardening damselfish Stegastes planifrons on coral health depend on predator abundance	MARINE ECOLOGY PROGRESS SERIES	528	289	296	10.3354/meps11243	Paine 1980
Excluded	No differences in density reported	Li Yunkai; Zhang Miao	2015	Ontogenetic changes in isotopic signatures of an omnivorous fish Cultrichthys erythropterus in East Lake Taihu, China	CHINESE JOURNAL OF OCEANOLOGY AND LIMNOLOGY	33	725	731	10.1007/s00343-015-4146-2	Paine 1980
Excluded	Focal species not fish	Hoy, Sarah R.; Petty, Steve J.; Millon, Alexandre; Whitfield, D. Philip; Marquiss, Michael; Davison, Martin; Lambin, Xavier	2015	Age and sex-selective predation moderate the overall impact of predators	JOURNAL OF ANIMAL ECOLOGY	84	692	701	10.1111/1365-2656.12310	Paine 1980
Excluded	Resources affected by multiple predators	Boaden, A. E.; Kingsford, M. J.	2015	Predators drive community structure in coral reef fish assemblages	ECOSPHERE	6			10.1890/ES14-00292.1	Paine 1980
Excluded	Focal species not fish	Vazquez, Diego P.; Ramos-Jiliberto, Rodrigo; Urbani, Pasquinell; Valdovinos, Fernanda S.	2015	A conceptual framework for studying the strength of plant-animal mutualistic interactions	ECOLOGY LETTERS	18	385	400	10.1111/ele.12411	Paine 1980
Excluded	Not an experimental or observational study	Kasparon, A. A.	2015	Assessing the relative strength of the effects of food resources and predators on a population: A review of methods	ZHURNAL OBSHCHEI BIOLOGII	76	111	125		Paine 1980
Excluded	Empirical but no consumption documented	Clasen, J. L.; Shurin, J. B.	2015	Kelp forest size alters microbial community structure and function on Vancouver Island, Canada	ECOLOGY	96	862	872	10.1890/13-2147.1	Paine 1980
Excluded	Empirical but no consumption documented	Compson, Zacchaeus G.; Hungate, Bruce A.; Koch, George W.; Hart, Steve C.; Maestas, Jesse M.; Adams, Kenneth J.; Whitham, Thomas G.; Marks, Jane C.	2015	Closely Related Tree Species Differentially Influence the Transfer of Carbon and Nitrogen from Leaf Litter Up the Aquatic Food Web	ECOSYSTEMS	18	186	201	10.1007/s10021-014-9821-1	Paine 1980
Excluded	Focal species not fish	Eisenberg, Cristina; Hibbs, David E.; Ripple, William J.	2015	Effects of predation risk on elk (Cervus elaphus) landscape use in a wolf (Canis lupus) dominated system	CANADIAN JOURNAL OF ZOOLOGY	93	99	111	10.1139/cjz-2014-0138	Paine 1980
Excluded	Not an experimental or observational study	Namba, Toshiyuki	2015	Multi-faceted approaches toward unravelling complex ecological networks	POPULATION ECOLOGY	57	3	19	10.1007/s10144-015-0482-5	Paine 1980
Excluded	Resources affected by multiple predators	Durant, Joel M.; Skern-Mauritzen, Mette; Krasnov, Yuri V.; Nikolaeva, Natalia G.; Lindstrom, Ulf; Dolgov, Andrey	2014	Temporal Dynamics of Top Predators Interactions in the Barents Sea	PLOS ONE	9			10.1371/journal.pone.0110933	Paine 1980
Excluded	Not an experimental or observational study	Leaper, Rebecca; Dunstan, Piers K.; Foster, Scott D.; Barrett, Neville S.; Edgar, Graham J.	2014	Do communities exist? Complex patterns of overlapping marine species distributions	ECOLOGY	95	2016	2025		Paine 1980
Excluded	Not an experimental or observational study	Cristescu, Bogdan; Boyce, Mark S.	2013	Focusing Ecological Research for Conservation	AMBIO	42	805	815	10.1007/s13280-013-0410-x	Paine 1980
Excluded	Not an experimental or observational study	Scheef, Lindsay P.; Hampton, Stephanie E.; Izmest'eva, Lyubov R.	2013	Inferring plankton community structure from marine and freshwater long-term data using multivariate autoregressive models	LIMNOLOGY AND OCEANOGRAPHY-METHODS	11	475	484	10.4319/lom.2013.11.475	Paine 1980
Excluded	Not an experimental or observational study	Chamberlain, Scott A.; Bronstein, Judith L.; Rudgers, Jennifer A.	2014	How context dependent are species interactions?	ECOLOGY LETTERS	17	881	890	10.1111/ele.12279	Sih et al. 1985
Excluded	Not an experimental or observational study	Pearse, Ian S.; Harris, David J.; Karban, Richard; Sih, Andrew	2013	Predicting novel herbivore-plant interactions	OIKOS	122	1554	1564	10.1111/j.1600-0706.2013.00527.x	Sih et al. 1985
Excluded	Empirical but no consumption documented	Touchon, Justin C.; McCoy, Michael W.; Vonesh, James R.; Warkentin, Karen M.	2013	Effects of plastic hatching timing carry over through metamorphosis in red-eyed treefrogs	ECOLOGY	94	850	860		Sih et al. 1985
Excluded	Focal species not fish	Heard, Matthew J.; Sax, Dov F.	2013	Coexistence between native and exotic species is facilitated by asymmetries in competitive ability and susceptibility to herbivores	ECOLOGY LETTERS	16	206	213	10.1111/ele.12030	Sih et al. 1985
Excluded	Not an experimental or observational study	Laundre, John W.; Hernandez, Lucina; Lopez Medina, Perla; Campanella, Andrea; Lopez-Portillo, Jorge; Gonzalez-Romero, Alberto; Grajales-Tam, Karina M.; Burke, Anna M.; Gronemeyer, Peg; Browning, Dawn M.	2014	The landscape of fear: the missing link to understand top-down and bottom-up controls of prey abundance?	ECOLOGY	95	1141	1152	10.1890/13-1083.1	Sih et al. 1985
Excluded	Focal species not fish	Moleon, Marcos; Sanchez-Zapata, Jose A.; Selva, Nuria; Donazar, Jose A.; Owen-Smith, Norman	2014	Inter-specific interactions linking predation and scavenging in terrestrial vertebrate assemblages	BIOLOGICAL REVIEWS	89	1042	1054	10.1111/brv.12097	Sih et al. 1985
Excluded	Empirical but no consumption documented	McMahan, Marissa D.; Brady, Damian C.; Cowan, Diane F.; Grabowski, Jonathan H.; Sherwood, Graham D.	2013	Using acoustic telemetry to observe the effects of a groundfish predator (Atlantic cod, Gadus morhua) on movement of the American lobster (Homarus americanus)	CANADIAN JOURNAL OF FISHERIES AND AQUATIC SCIENCES	70	1625	1634	10.1139/cjfas-2013-0065	Sih et al. 1985
Excluded	Focal species not fish	Saleem, Muhammad; Fetzer, Ingo; Harms, Hauke; Chatzinotas, Antonis	2013	Diversity of protists and bacteria determines predation performance and stability	ISME JOURNAL	7	1912	1921	10.1038/ismej.2013.95	Sih et al. 1985
Excluded	Focal species not fish	Orizaola, German; Dahl, Emma; Nicieza, Alfredo G.; Laurila, Anssi	2013	Larval life history and anti-predator strategies are affected by breeding phenology in an amphibian	OECOLOGIA	171	873	881	10.1007/s00442-012-2456-z	Sih et al. 1985
Excluded	Empirical but no consumption documented	Palardy, James E.; Witman, Jon D.	2014	Flow, recruitment limitation, and the maintenance of diversity in marine benthic communities	ECOLOGY	95	286	297	10.1890/12-1612.1	Sih et al. 1985
Excluded	No differences in density reported	Jones, Andrew W.; Palkovacs, Eric P.; Post, David M.	2013	Recent parallel divergence in body shape and diet source of alewife life history forms	EVOLUTIONARY ECOLOGY	27	1175	1187	10.1007/s10682-013-9650-2	Sih et al. 1985
Excluded	Insuficient diet data	Stier, Adrian C.; Geange, Shane W.; Hanson, Kate M.; Bolker, Benjamin M.	2013	Predator density and timing of arrival affect reef fish community assembly	ECOLOGY	94	1057	1068		Sih et al. 1985
Excluded	Not an experimental or observational study	Link, Jason S.; Auster, Peter J.	2013	THE CHALLENGES OF EVALUATING COMPETITION AMONG MARINE FISHES: WHO CARES, WHEN DOES IT MATTER, AND WHAT CAN ONE DO ABOUT IT?	BULLETIN OF MARINE SCIENCE	89	213	247	10.5343/bms.2011.1121	Sih et al. 1985
Excluded	Focal species not fish	Steen, David A.; McClure, Christopher J. W.; Brock, Jean C.; Rudolph, D. Craig; Pierce, Josh B.; Lee, James R.; Humphries, W. Jeffrey; Gregory, Beau B.; Sutton, William B.; Smith, Lora L.; Baxley, Danna L.; Stevenson, Dirk J.; Guyer, Craig	2014	Snake co-occurrence patterns are best explained by habitat and hypothesized effects of interspecific interactions	JOURNAL OF ANIMAL ECOLOGY	83	286	295	10.1111/1365-2656.12121	Sih et al. 1985
Excluded	Not an experimental or observational study	Jana, Debaldev	2013	Chaotic dynamics of a discrete predator-prey system with prey refuge	APPLIED MATHEMATICS AND COMPUTATION	224	848	865	10.1016/j.amc.2013.09.001	Sih et al. 1985
Excluded	Not an experimental or observational study	Bergstrom, Bradley J.; Arias, Lily C.; Davidson, Ana D.; Ferguson, Adam W.; Randa, Lynda A.; Sheffield, Steven R.	2014	License to Kill: Reforming Federal Wildlife Control to Restore Biodiversity and Ecosystem Function	CONSERVATION LETTERS	7	131	142	10.1111/conl.12045	Sih et al. 1985
Excluded	Empirical but no consumption documented	Sechi, Valentina; D'Annibale, Alessandra; Maraldo, Kristine; Johansen, Anders; Bossi, Rossana; Jensen, John; Krogh, Paul Henning	2014	Species composition of a soil invertebrate multi-species test system determines the level of ecotoxicity	ENVIRONMENTAL POLLUTION	184	586	596	10.1016/j.envpol.2013.10.008	Sih et al. 1985
Excluded	Empirical but no consumption documented	Nilsson-Ortman, Viktor; Stoks, Robby; De Block, Marjan; Johansson, Frank	2013	Latitudinal patterns of phenology and age-specific thermal performance across six Coenagrion damselfly species	ECOLOGICAL MONOGRAPHS	83	491	510	10.1890/12-1383.1	Sih et al. 1985
Excluded	Insuficient diet data	Ford, John R.; Swearer, Stephen E.	2013	Shoaling behaviour enhances risk of predation from multiple predator guilds in a marine fish	OECOLOGIA	172	387	397	10.1007/s00442-012-2508-4	Sih et al. 1985
Excluded	Empirical but no consumption documented	Marsh-Hunkin, K. Erica; Gochfeld, Deborah J.; Slattery, Marc	2013	Antipredator responses to invasive lionfish, Pterois volitans: interspecific differences in cue utilization by two coral reef gobies	MARINE BIOLOGY	160	1029	1040	10.1007/s00227-012-2156-6	Sih et al. 1985
Excluded	Empirical but no consumption documented	de Almeida, Angela Alves; Janssen, Arne	2013	Juvenile prey induce antipredator behaviour in adult predators	EXPERIMENTAL AND APPLIED ACAROLOGY	59	275	282	10.1007/s10493-012-9601-6	Sih et al. 1985
Excluded	Not an experimental or observational study	Sergio, Fabrizio; Schmitz, Oswald J.; Krebs, Charles J.; Holt, Robert D.; Heithaus, Michael R.; Wirsing, Aaron J.; Ripple, William J.; Ritchie, Euan; Ainley, David; Oro, Daniel; Jhala, Yadvendradev; Hiraldo, Fernando; Korpimaki, Erkki	2014	Towards a cohesive, holistic view of top predation: a definition, synthesis and perspective	OIKOS	123	1234	1243	10.1111/oik.01468	Sih et al. 1985
Excluded	Empirical but no consumption documented	Wishingrad, Van; Chivers, Douglas P.; Ferrari, Maud C. O.	2014	Relative Cost/Benefit Trade-Off Between Cover-Seeking and Escape Behaviour in an Ancestral Fish: The Importance of Structural Habitat Heterogeneity	ETHOLOGY	120	973	981	10.1111/eth.12269	Sih et al. 1985
Excluded	Resources affected by multiple predators	Stier, Adrian C.; Hanson, Katharine M.; Holbrook, Sally J.; Schmitt, Russell J.; Brooks, Andrew J.	2014	Predation and landscape characteristics independently affect reef fish community organization	ECOLOGY	95	1294	1307	10.1890/12-1441.1	Sih et al. 1985
Excluded	Focal species not fish	Onzo, Alexis; Sabelis, Maurice W.; Hanna, Rachid	2014	Single versus multiple enemies and the impact on biological control of spider mites in cassava fields in West-Africa	EXPERIMENTAL AND APPLIED ACAROLOGY	62	293	311	10.1007/s10493-013-9742-2	Sih et al. 1985
Excluded	Focal species not fish	Coleman, Daniel W.; Byrne, Maria; Davis, Andrew R.	2014	Molluscs on acid: gastropod shell repair and strength in acidifying oceans	MARINE ECOLOGY PROGRESS SERIES	509	203	211	10.3354/meps10887	Sih et al. 1985
Excluded	Focal species not fish	Liesenjohann, Monique; Liesenjohann, Thilo; Palme, Rupert; Eccard, Jana Anja	2013	Differential behavioural and endocrine responses of common voles (Microtus arvalis) to nest predators and resource competitors	BMC ECOLOGY	13			10.1186/1472-6785-13-33	Sih et al. 1985
Excluded	Resources affected by multiple predators	Hammerschlag-Peyer, Caroline M.; Allgeier, Jacob E.; Layman, Craig A.	2013	Predator effects on faunal community composition in shallow seagrass beds of The Bahamas	JOURNAL OF EXPERIMENTAL MARINE BIOLOGY AND ECOLOGY	446	282	290	10.1016/j.jembe.2013.06.002	Sih et al. 1985
Excluded	Focal species not fish	Jablonski, Piotr G.; Cho, Hyun Jun; Song, Soo Rim; Kang, Chang Ku; Lee, Sang-im	2013	Warning signals confer advantage to prey in competition with predators: bumblebees steal nests from insectivorous birds	BEHAVIORAL ECOLOGY AND SOCIOBIOLOGY	67	1259	1267	10.1007/s00265-013-1553-2	Sih et al. 1985
Excluded	No differences in density reported	Weber, Sebastian; Traunspurger, Walter	2014	Top-down control of a meiobenthic community by two juvenile freshwater fish species	AQUATIC ECOLOGY	48	465	480	10.1007/s10452-014-9498-8	Sih et al. 1985
Excluded	Focal species not fish	Lavergne, Sophia G.; McGowan, Patrick O.; Krebs, Charles J.; Boonstra, Rudy	2014	Impact of high predation risk on genome-wide hippocampal gene expression in snowshoe hares	OECOLOGIA	176	613	624	10.1007/s00442-014-3053-0	Sih et al. 1985
Excluded	Not an experimental or observational study	Sahoo, Banshidhar; Poria, Swarup	2014	Effects of additional food on an ecoepidemic model with time delay on infection	APPLIED MATHEMATICS AND COMPUTATION	245	17	35	10.1016/j.amc.2014.07.066	Sih et al. 1985
Excluded	Focal species not fish	Meena, Venkataraman; Macdonald, David W.; Montgomery, Robert A.	2014	Managing success: Asiatic lion conservation, interface problems and peoples' perceptions in the Gir Protected Area	BIOLOGICAL CONSERVATION	174	120	126	10.1016/j.biocon.2014.03.025	Sih et al. 1985
Excluded	Not an experimental or observational study	Messinger, Susanna M.; Ostling, Annette	2013	Predator attack rate evolution in space: The role of ecology mediated by complex emergent spatial structure and self-shading	THEORETICAL POPULATION BIOLOGY	89	55	63	10.1016/j.tpb.2013.08.003	Sih et al. 1985
Excluded	No differences in density reported	Naddafi, Rahmat; Rudstam, Lars G.	2013	Predator Diversity Effects in an Exotic Freshwater Food Web	PLOS ONE	8			10.1371/journal.pone.0072599	Sih et al. 1985
Excluded	Focal species not fish	Hua, Fangyuan; Fletcher, Robert J., Jr.; Sieving, Kathryn E.; Dorazio, Robert M.	2013	Too risky to settle: avian community structure changes in response to perceived predation risk on adults and offspring	PROCEEDINGS OF THE ROYAL SOCIETY B-BIOLOGICAL SCIENCES	280			10.1098/rspb.2013.0762	Sih et al. 1985
Excluded	Not an experimental or observational study	Giacomini, Henrique C.; DeAngelis, Donald L.; Trexler, Joel C.; Petrere Jr, Miguel	2013	Trait contributions to fish community assembly emerge from trophic interactions in an individual-based model	ECOLOGICAL MODELLING	251	32	43	10.1016/j.ecolmodel.2012.12.003	Sih et al. 1985
Excluded	Not an experimental or observational study	Dick, Jaimie T. A.; Alexander, Mhairi E.; MacNeil, Calum	2013	Natural born killers: an invasive amphipod is predatory throughout its life-history	BIOLOGICAL INVASIONS	15	309	313	10.1007/s10530-012-0287-9	Sih et al. 1985
Excluded	Focal species not fish	Bijleveld, Allert I.; Twietmeyer, Soenke; Piechocki, Julia; van Gils, Jan A.; Piersma, Theunis	2015	Natural selection by pulsed predation: survival of the thickest	ECOLOGY	96	1943	1956	10.1890/14-1845.1	Sih et al. 1985
Excluded	Not an experimental or observational study	Chakraborty, Subhendu; Kooi, Bob W.; Biswas, Barasha; Chattopadhyay, J.	2015	Revealing the role of predator interference in a predator-prey system with disease in prey population	ECOLOGICAL COMPLEXITY	21	100	111	10.1016/j.ecocom.2014.11.005	Sih et al. 1985
Excluded	Focal species not fish	Egeter, Bastian; Bishop, Phillip J.; Robertson, Bruce C.	2015	Detecting frogs as prey in the diets of introduced mammals: a comparison between morphological and DNA-based diet analyses	MOLECULAR ECOLOGY RESOURCES	15	306	316	10.1111/1755-0998.12309	Sih et al. 1985
Excluded	Focal species not fish	Gestoso, Ignacio; Arenas, Francisco; Olabarria, Celia	2015	Feeding behaviour of an intertidal snail: Does past environmental stress affect predator choices and prey vulnerability?	JOURNAL OF SEA RESEARCH	97	66	74	10.1016/j.seares.2014.12.006	Sih et al. 1985
Excluded	Empirical but no consumption documented	Dalerum, Fredrik; Belton, Lydia	2015	African ungulates recognize a locally extinct native predator	BEHAVIORAL ECOLOGY	26	215	222	10.1093/beheco/aru180	Sih et al. 1985
Excluded	Focal species not fish	Chupp, Adam D.; Battaglia, Loretta L.	2014	Potential for host shifting in Papilio palamedes following invasion of laurel wilt disease	BIOLOGICAL INVASIONS	16	2639	2651	10.1007/s10530-014-0693-2	Sih et al. 1985
Excluded	Focal species not fish	Osterback, Ann-Marie K.; Frechette, Danielle M.; Hayes, Sean A.; Bond, Morgan H.; Shaffer, Scott A.; Moore, Jonathan W.	2014	Linking individual size and wild and hatchery ancestry to survival and predation risk of threatened steelhead (Oncorhynchus mykiss)	CANADIAN JOURNAL OF FISHERIES AND AQUATIC SCIENCES	71	1877	1887	10.1139/cjfas-2014-0097	Sih et al. 1985
Excluded	Focal species not fish	Davenport, Jon M.; Hossack, Blake R.; Lowe, Winsor H.	2014	Partitioning the non-consumptive effects of predators on prey with complex life histories	OECOLOGIA	176	149	155	10.1007/s00442-014-2996-5	Sih et al. 1985
Excluded	Focal species not fish	Wojdak, Jeremy M.; Touchon, Justin C.; Hite, Jessica L.; Meyer, Beth; Vonesh, James R.	2014	Consequences of induced hatching plasticity depend on predator community	OECOLOGIA	175	1267	1276	10.1007/s00442-014-2962-2	Sih et al. 1985
Excluded	Not an experimental or observational study	Lv, Yunfei; Yuan, Rong; Pei, Yongzhen	2014	The impact of predation on the coexistence and competitive exclusion of pathogens in prey	MATHEMATICAL BIOSCIENCES	251	16	29	10.1016/j.mbs.2014.02.005	Sih et al. 1985
Excluded	Empirical but no consumption documented	Heynen, M.; Rentrop, I.; Borcherding, J.	2014	Age matters-Experienced predation risk affects behavior and morphology of juvenile 0+ and 1+ perch	LIMNOLOGICA	44	32	39	10.1016/j.limno.2013.06.003	Sih et al. 1985
Excluded	Focal species not fish	Fischer, Sylvia; Zanotti, Gabriela; Castro, Andres; Quiroga, Laura; Vargas, Daniel Vazquez	2013	Effect of habitat complexity on the predation of Buenoa fuscipennis (Heteroptera: Notonectidae) on mosquito immature stages and alternative prey	JOURNAL OF VECTOR ECOLOGY	38	215	223		Sih et al. 1985
Excluded	Focal species not fish	Jara, Fabian G.; Ubeda, Carmen A.; Perotti, Maria G.	2013	Predatory insects in lentic freshwater habitats from northwest Patagonia: richness and phenology	JOURNAL OF NATURAL HISTORY	47	2749	2768	10.1080/00222933.2013.791932	Sih et al. 1985
Excluded	Focal species not fish	Cristescu, Bogdan; Bernard, Ric T. F.; Krause, Jens	2013	Partitioning of space, habitat, and timing of activity by large felids in an enclosed South African system	JOURNAL OF ETHOLOGY	31	285	298	10.1007/s10164-013-0376-y	Sih et al. 1985
Excluded	Empirical but no consumption documented	Davenport, Jon M.; Chalcraft, David R.	2013	Nonconsumptive effects in a multiple predator system reduce the foraging efficiency of a keystone predator	ECOLOGY AND EVOLUTION	3	3063	3072	10.1002/ece3.691	Sih et al. 1985
Excluded	Focal species not fish	Cuellar-Gempeler, C.; Munguia, P.	2013	Fiddler crabs (Uca thayeri, Brachyura: Ocypodidae) affect bacterial assemblages in mangrove forest sediments	COMMUNITY ECOLOGY	14	59	66	10.1556/ComEc.14.2013.1.7	Sih et al. 1985
Excluded	Focal species not fish	Muiruri, Samuel K.; Mwangangi, Joseph M.; Carlson, John; Kabiru, Ephantus W.; Kokwaro, Elizabeth; Githure, John; Mbogo, Charles M.; Beier, John C.	2013	Effect of predation on Anopheles larvae by five sympatric insect families in coastal Kenya	JOURNAL OF VECTOR BORNE DISEASES	50	45	50		Sih et al. 1985
Excluded	Empirical but no consumption documented	Henkanaththegedara, Sujan M.; Stockwell, Craig A.	2013	The role of gape-limitation in intraguild predation between endangered Mohave tui chub and non-native western mosquitofish	ECOLOGY OF FRESHWATER FISH	22	11	20	10.1111/j.1600-0633.2012.00587.x	Sih et al. 1985
Excluded	No differences in density reported	Osburn, Daniel J.; Cramer, Michael J.	2013	Foraging Response of Erethizon dorsatum and Lepus americanus to Specialized and Generalized Predator Scents	AMERICAN MIDLAND NATURALIST	169	66	73		Sih et al. 1985
[truncated: 37 more rows]

## Sheet: Data_Collected.csv
Study #	Replicate #	Study Organism	Study Environment	Authors	Year	Journal	Study type	Replicates?	Temporal Or Spatial?	Count Density (ind)	Individual biomass (g)	Replicate size (m^2)	Biomass density	Standardized density	Replicate designation (H v. L)	Count density source	Individual biomass source	Levins' B	Standardized Levins' B	Population niche width source	Individual specialization	Standardized IS	Individual specialization measure	Population niche width source	Resource abundance	Resource Units	Standardized resource abundace	Source of resource data
[truncated: 71 more rows]

[truncated: 3 more sheets: Data_metafor_PNW.csv, Data_metafor_IS.csv, Data_figures.csv]
