# Supplementary material for: Does intraspecific competition promote variation? A test via synthesis
Source: Ecol Evol. 2016 Feb 12;6(6):1646–55. doi: 10.1002/ece3.1991 (PMC4801976; doi:10.1002/ece3.1991)
Supplement: Supplementary file 4 — Data S2. R Code used for our analyses and figure creation. [file ECE3-6-1646-s004.R]

######################################################################################
######################################################################################
#Jones and Post Supporting Information R Code
#Description: R Scripts used for producing the results presented in the manuscript.
#Please see descriptions in the methods and results sections for more information.
#Last updated 12/21/15.

######################################################################################
#Installing and loading the required packages.
#This script uses a few packages you might not have installed.
#To install these packages first un-comment (remove the #) then run the lines below.
######################################################################################
#  install.packages("ggplot2")
#  install.packages("gridExtra")
#  install.packages("metafor")
#  install.packages("lme4")
#  install.packages("lmerTest")
#  install.packages("plyr")

library(ggplot2)
library(grid)
library(gridExtra)
library(metafor)
library(lme4)
library(lmerTest)
library(plyr)

######################################################################################
#Importing data.
#Data .csv data files are included as supporting information.
#Each file form the .xlsx file the must be saved as an independent .csv file.
#Use the setwd command to direct R to the folder containing the R script and data.
######################################################################################
#Set WD
#setwd("~/Desktop/Jones and Post Meta Analysis Files/") #Example path used by the authors
setwd("~YOUR PATH") #Input the correct path to the unzipped file

#Data summary for the Figure 1
Data_metafor_PNW <- read.csv("Data_metafor_PNW.csv")
# Data sumamry for creating Figure 2
Data_figures <- read.csv("Data_figures.csv")
#Data summary for Figure S1
Excluded.studies <- read.csv("Jones_Post_Studies_Surveyed.csv")
#Data summary for the Figure S2
Data_metafor_IS <- read.csv("Data_metafor_IS.csv")

######################################################################################
#Metafor calculations and Figure 1 forest plot.
#For description please see the methods section.
######################################################################################
ROM.nw<-escalc(data=Data_metafor_PNW,
measure="ROM",m1i=H_Stand_Levins_B,m2i=L_Stand_Levins_B,
sd1i=SD_H_Stand_Levins_B,sd2i=SD_L_Stand_Levins_B,n1i=nH,n2i=nL,
digits=4) #Calculating effect sizes

ROM.nw.ma <-rma.uni(yi,vi,method="REML",data=ROM.nw) #Associated mixed model

#Combining effect sizes (ES) and data from the mixed model
Metafor_plot_data <-rbind(data.frame(ES=ROM.nw$yi,SE=sqrt(ROM.nw$vi),
Type=Data_metafor_PNW$Type,Paper_Name=Data_metafor_PNW$Paper_Name),
data.frame(ES=ROM.nw.ma$b,SE=ROM.nw.ma$se,Type="mean",
Paper_Name=" summary mean"))

#Arranging the ordering of the data
Metafor_plot_data$Paper_Name2<-factor(Metafor_plot_data$Paper_Name,
levels=rev(levels(Metafor_plot_data$Paper_Name)))
levels(Metafor_plot_data$Paper_Name2)

#Plotting the results as a forest plot.
ggplot(data=Metafor_plot_data,aes(x=Paper_Name2,y=ES,ymax=ES+(1.96*SE),
ymin=ES-(1.96*SE),colour=factor(Type), shape=factor(Type))) +
geom_pointrange(size=1.5) +
coord_flip() +
geom_hline(aes(x=0), lty=2,size=1) +
geom_pointrange(size=1.5) +
labs(x=" \n ", y="log response ratio \n for change in niche width") +
scale_colour_manual(values=c("gray0","gray75","gray50")) +
theme_classic(base_family = "Times",base_size = 12) +
theme(legend.position=c(-0.55,0.9))  +
theme(legend.title=element_blank())

########Saving the mean effect size values in a vector for later
ES_PNW <- Metafor_plot_data$ES[1:11]
Paper_Name2_PNW <- Metafor_plot_data$Paper_Name2

ES_PNW.df <- data.frame(ES_PNW,Paper_Name2_PNW)
colnames(ES_PNW.df)[2]<-"Paper_name"
######################################################################################
#Statistics for Table 1 and Fig. 2a.
#For description please see figure and table captions as well as the results section.
######################################################################################
#Renaming variable with long names for easy of coding
colnames(Data_figures)[12]<-"RD"
colnames(Data_figures)[14]<-"dNW"
colnames(Data_figures)[5]<-"log.biomass"

# Models for comparison
Table1.lmer <- lmer(dNW ~ RD + log.biomass + Study.type +
(1|Study.no), data=Data_figures, REML=FALSE) #Model with RD included
Table1.lm <- lm(dNW ~ RD, data=Data_figures) #Simplified Model with only RD included
Table1.null <- lmer(dNW ~ log.biomass + Study.type +
(1|Study.no), data=Data_figures, REML=FALSE) # Null model
#comparing RD model vs. null model
anova(Table1.lmer,Table1.lm)
# Sumary of the RD model
summary(Table1.lmer) # Results are shown in Table 1

######################################################################################
#Statistics associated with Fig. 2b.
#For description please see text methods and results.
######################################################################################
#Renaming variable with long names for easy of coding
colnames(Data_figures)[9]<-"IC"
colnames(Data_figures)[10]<-"NW"

#Models for comparison
#Model with IC as polynomial
Figure2astats.poly <- lmer(NW ~ poly(IC,2) + (1|Study.no), Data_figures, REML=FALSE)
Figure2astats.poly.lm <- lm(NW ~ poly(IC,2), Data_figures)

#Model with IC as linear
Figure2astats.linear <- lmer(NW ~ IC + (1|Study.no), Data_figures, REML=FALSE)
Figure2astats.linear.lm <- lm(NW ~ IC, Data_figures)

#Null model
Figure2astats.null <- lmer(NW ~ (1|Study.no), Data_figures, REML=FALSE)
#Comparing linear, quadratic and null models
anova(Figure2astats.poly,Figure2astats.linear,Figure2astats.null)

######################################################################################
#Combined Figure 2a and 2b.
#See the results section and the accompanying figure caption for a description.
######################################################################################
Figure2a <-ggplot(Data_figures[1:11,], aes(-1*RD,dNW)) +
geom_abline(intercept = 0, slope = 0, linetype="dashed", colour="Dark Gray") +
geom_smooth(method='glm',colour='red') +
geom_point(size=5, aes(shape=Species),colour="black") +
scale_shape_manual(values=c(15:18,1:3)) +
#(data=pdat, aes(x=-1*x,y=y,level=0),colour='red',method='glm') +
labs(shape = "", y="Δ niche width / Δ density \n", x=" \n resource depletion") +
theme_classic(base_family = "Times",base_size = 15) +
theme(legend.position = "bottom") +
guides(shape=guide_legend(nrow=4)) +
annotate("text", x = 7.75, y = 3, label = "(a)", family="Times", size=6)
Figure2a

Figure2b <-ggplot(Data_figures, aes(IC,NW)) +
geom_smooth(method = "lm", formula = y ~ poly(x, 2), colour = "blue") +
stat_smooth(method=lm,formula = y ~ x, aes(shape=Species,linetype=Species),
fill=NA, colour="black") +
geom_point(size=5, aes(shape=Species)) +
scale_shape_manual(values=c(15:18,1:3)) +
labs(shape = "species:", x=" \n competition (density*RD)", y="niche width \n") +
theme_classic(base_family = "Times",base_size =15) +
theme(legend.position = "bottom") +
annotate("text", x = 1.03, y = 1.1, label = "(b)", family="Times", size=6)
Figure2b

g_legend<-function(a.gplot){
    tmp <- ggplot_gtable(ggplot_build(a.gplot))
    leg <- which(sapply(tmp$grobs, function(x) x$name) == "guide-box")
    legend <- tmp$grobs[[leg]]
    return(legend)}

mylegend<-g_legend(Figure2a)

grid.arrange(Figure2a + theme(legend.position="none"),
Figure2b + theme(legend.position="none"),
mylegend, nrow=3)

######################################################################################
#Figure S1 -- Bar plot breakdown of excluded studies
#See figure caption in supporting information text for a description of these results
######################################################################################
study.summary <- ggplot(Excluded.studies, aes(Reason, fill=Found.through)) +
geom_bar(alpha=0.8) +
#theme(legend.position=c(1,0.5)) +
scale_fill_manual(values=c("gray80","gray20","gray50")) +
labs(y="count",x=" ",fill="Source") +
theme_classic(base_family = "Times",base_size = 12) +
coord_flip()
study.summary
######################################################################################
######################################################################################


######################################################################################
#Metafor calculations for the Figure S2A forest plot.
#See figure caption in supporting information text for a description of these results
######################################################################################
ROM.is<-escalc(data=Data_metafor_IS,
measure="ROM",m1i=H_Stand_IS,m2i=L_Stand_IS,
sd1i=SD_H_Stand_IS,sd2i=SD_L_Stand_IS,n1i=nH,n2i=nL,
digits=4) #Calculating effect sizes

ROM.is.ma <-rma.uni(yi,vi,method="REML",data=ROM.is) #Associated mixed model

#Combining effect sizes (ES) and data from thte mixed model
Metafor_plot_data <-rbind(data.frame(ES=ROM.is$yi,SE=sqrt(ROM.is$vi),
Type=Data_metafor_IS$Type,Paper_Name=Data_metafor_IS$Paper_Name),
data.frame(ES=ROM.is.ma$b,SE=ROM.is.ma$se,Type="mean",
Paper_Name=" summary mean"))

#Arranging the ordering of the data
Metafor_plot_data$Paper_Name2<-factor(Metafor_plot_data$Paper_Name,
levels=rev(levels(Metafor_plot_data$Paper_Name)))
levels(Metafor_plot_data$Paper_Name2)

#Plotting thte results as a forest plot.
ggplot(data=Metafor_plot_data,aes(x=Paper_Name2,y=ES,ymax=ES+(1.96*SE),
ymin=ES-(1.96*SE),colour=factor(Type), shape=factor(Type))) +
geom_pointrange(size=1.5) +
coord_flip() +
geom_hline(aes(x=0), lty=2,size=1) +
geom_pointrange(size=1.5) +
labs(x=" \n ", y="log response ratio \n for change in individual specialization") +
scale_colour_manual(values=c("gray0","gray75","gray50")) +
theme_classic(base_family = "Times",base_size = 12) +
theme(legend.position=c(-0.55,0.0))  +
theme(legend.title=element_blank())

########Saving the mean effect size values in a vector for later
ES_IS <- Metafor_plot_data$ES[1:6]
Paper_Name2_IS <- Metafor_plot_data$Paper_Name2

ES_IS.df <- data.frame(ES_IS,Paper_Name2_IS)
colnames(ES_IS.df)[2]<-"Paper_name"
######################################################################################
######################################################################################
#Exploring the relationship between mean effect size for PNW and IS
#Plotting Figure S2B.
######################################################################################

combined_ES <- join(ES_PNW.df,ES_IS.df, by = "Paper_name")
combined_ES.mod <- lm(combined_ES$ES_IS ~ combined_ES$ES_PNW)
summary(combined_ES.mod)

ggplot(data=combined_ES, aes(x=ES_PNW, y=ES_IS)) + geom_point(size=4) + geom_smooth(method="glm", se=FALSE, colour='black') +
theme_classic(base_size = 12,base_family = "Times") +
labs(y="log response ratio \n for change in individual specialization") +
labs(x="log response ratio \n for change in population niche width")
